# Supplementary material for: An Rv1471-expressing chimpanzee adenovirus vaccine confers protection against tuberculosis by inducing alveolar macrophage trained immunity and polyfunctional T-cell responses
Source: Emerg Microbes Infect. 2026 Feb 24;15(1):2637292. doi: 10.1080/22221751.2026.2637292 (PMC12978187; doi:10.1080/22221751.2026.2637292)
Supplement: Table S1.csv [file TEMI_A_2637292_SM7491.csv]

Description	The differentially expressed gene profile was analyzed in AMs trained with rAd-Rv1471 compared to PBS after a 5-day rest period.
gene_symbol	baseMean	log2FoldChange	lfcSE	stat	pvalue	padj
Gm16701	10.3040395985651	-0.83530653	1.11875716503874	-0.746637927	0.455282148337607	0.625168852351651
Pakap	4.16388127326486	1.10312998583969	1.5413284850977	0.715700771448313	0.474176134364907	1
Lhb	21.4807664799672	-0.289292629	0.589244305288965	-0.490955324	0.623458046126498	0.764621423428199
C730027H18Rik	3.36123714822283	-1.231816614	2.0778148820615	-0.592842329	0.553286676569826	1
Gm35558	7.1361538012761	-0.393636293	1.26096678234445	-0.312170232	0.754911153617542	0.853708981010297
1700030C10Rik	22.1418020000487	-0.954295299	0.807976129694597	-1.181093431	0.237565609352619	0.401696029895924
Bfar	125.022897972143	0.26113891809966	0.407616196460683	0.640649023191716	0.521750741139775	0.682189094040256
Gm37108	830.037726611747	-0.911335191	0.136583276973889	-6.672377547	2.51692043025392e-11	4.68266579652379e-10
Gm29155	4.71285176873873	-0.896062701	1.54695285815238	-0.579243702	0.562424746346214	1
C730036E19Rik	7.92691807134671	2.17909114211507	1.22829902497391	1.77407219073658	0.076051210021309	0.176602390513222
Gm8141	26.9026316985304	0.613891352675773	0.555832818504869	1.10445323168768	0.269396580410464	0.438505992562308
Pcmtd1	710.777744543631	-0.562073784	0.237160876316031	-2.37001057	0.0177875767364059	0.0570730222892042
Gm26983	63.3647852229414	-0.376890909	0.360931329760022	-1.044217772	0.296384646452005	0.468698985670951
Gm38372	10.1868322057082	0.025635161376223	1.08018179735482	0.0237322656602796	0.981066168973558	0.989474706954904
Gm26901	7.70058163242132	-0.079669615	1.13126553330156	-0.070425212	0.943855224485627	0.968388979707667
Rps2-ps2	22.3565910754116	-2.634186164	0.716158484521494	-3.678216792	0.000234870290490682	0.0014423150128371
Exo1	113.363994862231	0.128120058902563	0.372009281343753	0.34440016775865	0.730545362721509	0.837835747851456
Uxs1	521.993773830895	-0.110560567	0.184046213928483	-0.600721766	0.548025319272136	0.704192006304875
Gm16103	3.65404727559515	0.965414140630258	1.39508522038432	0.692010872543186	0.488930501115262	1
Gm19587	2.99358555387825	-1.222042798	1.48810396473082	-0.821207944	0.411527832208877	1
Gm8173	4.95362542581829	-0.959000898	1.34819690065556	-0.711321097	0.476885281277365	1
Dsel	66.6271383759128	1.25097239545258	0.8182286096569	1.52887882516982	0.126294486483034	0.256181059200879
Gm6028	216.626965191403	-0.41516105	0.230513958054254	-1.801023476	0.0716991798218989	0.168575444266573
Gmppa	479.098757517084	0.145162811832492	0.249726221548158	0.581287823651706	0.561046485684739	0.714901409885779
Rbm8a2	138.305898608671	-0.648116437	0.245074748614087	-2.644566365	0.00817956650807258	0.0301864922862377
Asic4	3.29129574993776	-2.650196102	1.69762799208065	-1.561117108	0.118496122197528	1
Cntnap5a	3.3960120694952	-1.801653269	1.59733299935466	-1.127913384	0.259356500908145	1
Sntg1	10.5039546063151	-0.721375393	0.988764676303923	-0.729572375	0.46565161320757	0.634575027031856
Gm15452	81.293527565613	1.00816436076784	0.376775238756595	2.67577127439399	0.00745575080846313	0.0279746664451462
Gm36964	105.266201681982	1.1740600080654	0.285825586762288	4.10760989372807	3.99774581357272e-05	0.000298215365205813
Gm54706	1022.83832229782	-1.119583617	0.135784577555076	-8.245292928	1.64756106301969e-16	5.12731895777434e-15
Gm6152	3.78206511566995	0.0654070617616241	1.43930084926049	0.0454436345224351	0.963753701573247	1
Gm7445	4.84585152611798	-2.679587896	1.45466176847858	-1.842069376	0.0654650026033085	1
Gm7493	11.4299084221753	0.702019773694326	0.943728361429672	0.743879067733879	0.456949640037096	0.626569157034958
Rrs1	630.358465002843	0.490751052566654	0.164482865606219	2.98359984645172	0.00284879070369124	0.0125057196010955
Tsn	2850.35359125723	-0.069291615	0.111357043927672	-0.622247259	0.533779295102124	0.693259935882147
Nifk	771.911345749619	0.134468326568649	0.160786865158384	0.836314125760151	0.402978208469202	0.576234047927252
Adhfe1	159.371124560559	0.270276930148615	0.309988079704191	0.871894591580841	0.383265884460977	0.558005727855805
2610203C22Rik	198.23615957619	-0.008029025	0.602319429424605	-0.013330178	0.989364371436322	0.993992913915873
Gm6161	12.1272741784757	0.0747513233872067	1.04465617503228	0.0715559101394264	0.942955328694237	0.967897057806488
Vxn	45.2022238943761	-0.405590739	1.04553936396692	-0.387924886	0.698071620729326	0.816156601079132
Cep170	482.793567128578	-0.259397754	0.180656293894406	-1.435863367	0.151041224363047	0.291194365380652
Gm38104	62.2975200609472	-1.57887333	0.454176286848117	-3.476344705	0.000508298509601289	0.00283983511536293
Gm19503	70.6610030689963	1.41375557374601	0.344538539714351	4.10333071858411	4.07244455617842e-05	0.000303426933532755
Mybl1	59.7951720344507	1.11778166186018	0.588412900787533	1.89965525970647	0.0574783752813544	0.142601508735978
Vcpip1	767.064652395191	-0.453303427	0.245505203264141	-1.846410671	0.0648325989921561	0.155856508404534
Tpp2	854.371891686941	0.580214028594961	0.180292290133916	3.21818547073751	0.00129004370541343	0.00640700155249912
1700034P13Rik	31.991727772463	-1.877701831	0.971166052680014	-1.933450851	0.0531806821052967	0.134310648246616
Sdccag8	270.998557142686	-0.963541395	0.313044561383617	-3.077968808	0.00208416729260507	0.00962253599440125
Mettl21c	17.9596700666604	-0.980840821	0.848266723164334	-1.156288222	0.247563284474791	0.41325662914189
Gm37490	20.0465582115867	-0.569894721	0.639479757516821	-0.891184928	0.372829969040539	0.547536636623258
Gm37519	30.2372979068993	-0.682680669	0.811460204770704	-0.841299013	0.400180443427722	0.573744667411632
Gm8251	15.3621069517562	0.0517828715529137	0.913260035067069	0.0567011251610401	0.954783277710648	0.974450322676501
Niban1	434.91922732952	-1.450802228	0.272547884784966	-5.323109477	1.02008310458671e-07	1.21174288284912e-06
2810414N06Rik	23.234289031283	0.851241682935901	0.681256107068948	1.24951787456013	0.211475719948636	0.370452313844901
Akt3	234.849232047469	-0.471477071	0.253330986635578	-1.861110941	0.0627285114960216	0.152072217328156
Gm37106	11.7575182144263	-0.561572653	1.21816254652156	-0.460999769	0.644798770748751	0.78047388335953
Gm37598	9.25029723418595	1.27856719292249	1.06772891021603	1.19746424461224	0.23112565592935	0.39349252643438
Gm38146	6.51622666223596	0.191483299064864	1.16971075143036	0.163701409797861	0.869966207663234	0.925303567838853
Gm37706	19.6643937647758	-0.050069258	0.765925928482951	-0.065370888	0.947878702327354	0.970824142273808
Gm26801	4.01159527920351	-2.587980273	1.65387491959288	-1.564798065	0.117630265723724	1
Zbtb18	928.390735935148	-0.928118157	0.158663231159934	-5.849610839	4.9272445610461e-09	6.98044850228563e-08
Tex30	367.173405788313	0.308462412497658	0.257286304062658	1.19890723923858	0.2305640165423	0.39281984325583
Edem3	692.054002593426	-1.125477928	0.139163651496715	-8.087441768	6.09309453919371e-16	1.77861680595255e-14
1700025G04Rik	33.868625415297	0.608008296735687	0.932632602144257	0.651926916706309	0.514448319864207	0.675738312153153
Adss	616.048326824025	0.649063655266794	0.223007318188546	2.91050383699977	0.00360846536034816	0.0152400596241892
Gm16585	283.365302082547	-1.496112573	0.210880351280039	-7.094603949	1.29722440199477e-12	2.73506618597509e-11
Catspere1	2.20591155975806	-1.284607646	1.69636953763445	-0.757268754	0.448888866428024	1
Tsen15	219.358859449808	0.0834361790259077	0.54035754166287	0.154409206114058	0.877287095283204	0.929414890276399
Epha4	197.502973284078	1.60145967964418	0.395329188516938	4.05095228523853	5.10096095367756e-05	0.000369814758705588
Colgalt2	10.5346403764191	0.453391632967469	1.44553409041503	0.31364990696089	0.753786950528738	0.852953945823371
Poglut2	35.494843318738	-0.832944574	0.563057405864233	-1.479324426	0.139053627751418	0.274745675676819
Catspere2	7.4050449012728	0.394232315207039	1.26899478082681	0.31066504067903	0.756055276534868	0.854133121036052
Pax3	5.27310396662869	-2.252454175	1.42422552814769	-1.58152914	0.113757101481335	1
Bivm	222.05270054939	0.0202012226707585	0.420501813609415	0.0480407504009543	0.961683765959175	0.978544631713446
Sgpp2	30.3284016331546	-0.128464164	0.727074981050468	-0.176686267	0.859754828859693	0.918722174886568
Desi2	716.454408372769	0.0576909837974151	0.31276027880026	0.184457514933533	0.853654553397124	0.915192343204706
Gm37486	24.6070166844676	0.163606946860708	0.584718017050582	0.279804866773165	0.779627217644613	0.868475202415921
B230369F24Rik	10.9154249707121	-0.460824565	1.03449440703655	-0.44545873	0.655988277689059	0.788391886399183
Cox20	707.79500883567	1.1289210714209	0.188253874988558	5.9968012424154	2.01242118579704e-09	2.99761598783122e-08
Ercc5	196.459641355981	0.00707893624763512	0.2268390242261	0.0312068713563996	0.975104560034794	0.985997242552906
Txn-ps1	58.6260184566387	1.29208627624194	0.382571567081036	3.37737141863511	0.000731821592213324	0.00390664500657569
Farsb	970.252057278881	0.22896913026471	0.256925727957264	0.891188017973798	0.372828311391305	0.547536636623258
Gm28995	8.11654516946125	-0.090699145	1.22026349811219	-0.074327508	0.940749789381975	0.966659124145565
Rgl1	1596.08030059909	0.2917210059608	0.174895275415062	1.66797533706092	0.0953206227845449	0.208008424407442
Gm7278	21.8924762128933	0.731293160261555	0.779280550268033	0.938420906321897	0.348028146186471	0.523334712594752
Mogat1	3.669632606	1.24214261615595	1.68435808052437	0.737457569455329	0.460844137149308	1
Arpc5	15004.7458414129	-0.154186111	0.0896223409059509	-1.720398161	0.0853600909969997	0.192553366356791
Gulp1	4.82556976190547	-1.901127192	1.32234111059444	-1.437698017	0.150519756127267	1
Hnrnpu	4644.85727253247	0.418909942108342	0.111571921334062	3.75461798183134	0.000173606056484967	0.00110166998028277
Gm38300	11.3398286431511	-1.655943826	0.943374987586888	-1.755339974	0.0792011727901595	0.181986780728963
Efcab2	28.4766386805138	0.547399057962207	0.948265695567988	0.577263377258764	0.563761549472301	0.717073501975423
Acsl3	882.989220121806	-0.872480238	0.186110123876233	-4.687978387	2.75917149215192e-06	2.5578375605237e-05
Ncf2	3309.04968903705	0.303267241017869	0.111457106417458	2.72093230091578	0.00650980918050043	0.0249704694908083
Kif26b	16.8201749411058	-0.923175383	0.741784511615473	-1.244533107	0.2133034223142	0.372569989779199
Sgk3	520.213015758812	-0.066728201	0.261134993278759	-0.255531439	0.798312664488951	0.880490012682638
Gm16564	2.62324063201881	-0.731277215	2.16561173469785	-0.337676973	0.735606629610805	1
Utp14b	412.199844018067	-1.513026124	0.15654585257141	-9.665066813	4.24342934707218e-22	1.99240119069015e-20
Gm6159	9.55789492013993	1.17259537429116	1.32646736585433	0.88399866025798	0.376696936056155	0.551169561086827
Gm6195	5.24884052691308	2.03403175138779	1.23135875844144	1.65185957174846	0.0985631812546954	1
Smyd3	186.290369	-0.641757203	0.477059207438801	-1.345235965	0.178549045304987	0.327865207946835
Ap1s3	329.129545804215	-0.604908471	0.300024404221764	-2.016197558	0.0437793217035634	0.115883181362954
Gm5561	96.7064355304128	2.18116040993769	0.471086757306213	4.63006097307869	3.65558072997343e-06	3.31697705946698e-05
Tfb2m	404.721712132178	-0.270427909	0.170686871648781	-1.584350962	0.113113874552278	0.236496298853634
Cnst	96.0545838153087	0.275979251303772	0.537153140291479	0.513781323430439	0.607404887075785	0.751964974227228
Col3a1	16.9437023294879	1.35752019652367	1.21621325968457	1.1161859860628	0.264342531859205	0.432507381697389
Mcmdc2	109.307875587395	-0.413285154	0.272984202898941	-1.513952639	0.130037851924184	0.262080140872248
Snhg6	226.289360314956	0.184444680276281	0.243807682883518	0.756517096158951	0.449339226176223	0.61922259235617
Tcf24	76.0759036819146	-1.150372168	0.698215939575441	-1.647587949	0.0994372550223008	0.214998235824515
Sccpdh	676.640219457988	-0.093340806	0.231330717275163	-0.40349508	0.686584053565556	0.809176820000347
Smg7	595.85894431526	-0.069965652	0.261462669975447	-0.267593273	0.789012409377092	0.875157919241149
Gm28791	64.9821760673285	0.0973135991668356	0.450094524183207	0.216207027498128	0.8288263759444	0.898603190503349
Kif28	6.55685540207665	-2.860037889	1.29611512698907	-2.206623339	0.0273403850484358	0.0805074710184467
Col5a2	61.4023058395989	3.04918060693946	0.899758149526341	3.38888912375469	0.000701763801876479	0.00376326085495026
Gm38211	2.77226884501127	-1.293956195	1.76032193003495	-0.735067929	0.462298125228198	1
Wdfy1	840.674591725099	0.184994113306022	0.213620430789938	0.865994477316332	0.386493190377743	0.561488718243221
Mrpl44	404.074136817357	0.103796945398832	0.178046314230704	0.582977220546877	0.559908635100169	0.714128152124779
Serpine2	71.9732052105159	4.94279001269387	0.632907617278522	7.80965480230381	5.73448264857431e-15	1.53582986212457e-13
Nmnat2	9.21623030971191	0.228526056618396	1.2758078219748	0.179122633269848	0.857841410629118	0.918008302792147
Gm5529	122.765633550173	0.60327773229948	0.262342840810422	2.29957764593786	0.0214721597473607	0.0661557558048286
Gm28960	25.4887798266631	2.44324632268058	0.858057335880155	2.84741615800581	0.00440757024813081	0.0180195117615796
Fam124b	2.46432661592484	-1.960089467	1.8549197722271	-1.056697705	0.290649572543409	1
Gm37932	10.695089709325	1.73694496252102	0.873690240554736	1.98805581417297	0.0468055174416604	0.12204047671951
Ahctf1	545.456776931325	-0.341679193	0.156301693430822	-2.186023616	0.0288138776299936	0.0838367621723875
Cops5	1512.60901737205	0.193345972013701	0.161220663490364	1.19926297180421	0.230425708231013	0.392762559711526
Gm37070	139.502045051412	0.563443625596035	0.25300772184251	2.22698193356629	0.0259484812520965	0.0771691683801093
Lamc2	84.5303342073287	1.82683416232101	0.791282505850184	2.30870030465059	0.020960217435378	0.0648757149224554
Cul3	1136.22351831955	0.442066037684493	0.151250664839007	2.92273781510337	0.0034696854376238	0.0147698931538731
Gm37262	7.05947343743204	-1.300395519	1.51353157768435	-0.859179642	0.390241413366577	0.564451511935616
Lamc1	127.525444406385	0.565995656642483	0.349856689659639	1.61779286596782	0.10570724436112	0.225234102694787
Gm38009	5.19949299205014	-0.413715743	1.70476216702352	-0.242682382	0.808251456773975	1
Gm8818	4.01636921322127	0.624542039149833	1.3000424352312	0.480401271700616	0.630942090232454	1
E330020D12Rik	189.298449285755	1.34317013138241	0.421382163381161	3.1875343764075	0.00143491400018018	0.0070154663192398
Shcbp1l	53.6089541437929	-1.282447306	0.583540637312798	-2.197700081	0.0279704857610215	0.0818890228438055
Gm25588	4.86993513938846	-1.111348704	1.18868069093351	-0.93494301	0.34981766992335	1
Gm37669	6.34403454080289	-2.790811754	1.65436935708154	-1.686933901	0.091616062442096	0.202316118186698
Gm18849	17.2798103343209	-0.845616274	0.668057297791536	-1.265784053	0.205590405829912	0.363324212592978
Dnah7b	14.1727276193519	-2.229558805	0.9435295201399	-2.362998462	0.0181277448222024	0.0578980796458739
Dhx9	914.345667971372	-0.61319053	0.136995611072708	-4.475986679	7.60592271283146e-06	6.52411448005425e-05
Gm8326	771.282915242691	0.402129905986295	0.125827677139044	3.19587800656867	0.00139406040768773	0.00684059665257874
Npl	280.186868880567	-0.419573222	0.350759288533892	-1.196185635	0.231624125333922	0.394162963827465
Gm6652	2.9365678845831	0.258664508728952	1.58886821019906	0.162797963398453	0.870677511849386	1
Dnah7c	11.4998746557066	-1.04314442	0.957763480790259	-1.089146162	0.276089435888101	0.446466709516549
Slc39a10	135.734196592408	-0.215802571	0.445960149374759	-0.483905505	0.628452933153151	0.76889413382335
Gm28826	9.21979097	1.11401363718786	1.24467762263042	0.895021824875083	0.370775421298619	0.545896401167472
Gm4852	5.97759619722262	1.08085011779923	1.12067975111928	0.964459397717967	0.334815655185942	0.510242382541821
Gm8337	177.027279596817	0.261916793176738	0.214195002152449	1.2227960061847	0.221406754309075	0.3821641336754
Gm23240	3.28240552605371	-1.720833801	1.51724566886607	-1.134182708	0.256717915891802	1
Cspp1	342.671746360991	-0.948220637	0.299815542477149	-3.162680056	0.00156324031115317	0.00753718017372391
Rgs8	3.6148632980406	-0.390978949	1.70087226441924	-0.229869672	0.818193043782573	1
Rgs16	39.0559361937371	3.16146663868322	1.13599518608659	2.78299298923458	0.00538599699579619	0.02133099525386
Cavin2	50.8999168661665	1.96775109903466	1.99726771395081	0.985221503001334	0.324515280553449	0.499589018991034
Rnasel	380.504757489261	-0.526500295	0.288826441215923	-1.822895066	0.0683192853748414	0.162503252069259
Arfgef1	1393.96217382015	0.454513649389634	0.119255394111404	3.81126281772248	0.000138258674466404	0.000897942160349589
Gm37569	19.7817939856783	-0.113529863	0.768113079514906	-0.14780358	0.882497783700447	0.93234280228813
Dock10	2666.45780364759	-1.185328392	0.141464357703038	-8.378989668	5.33839599384543e-17	1.74196394752377e-15
Cpa6	4.88558225833957	-2.328384769	1.41108991797209	-1.650061232	0.0989304128969963	1
Gm38005	3.06843742548834	0.269263873616892	1.56777876495723	0.171748641859069	0.863635143274835	1
Gm15604	4.82334734118389	-0.957745766	1.31475404037197	-0.728460029	0.466332028483158	1
Rgsl1	4.43269088605782	-0.088518092	1.35991428897868	-0.065090935	0.948101598346873	1
Gm37645	61.286899466899	-0.115812714	0.383053332774255	-0.302340965	0.762392152915863	0.857588687722539
Gm38062	273.151520837444	-0.374818543	0.290342170355059	-1.290954541	0.196719441068097	0.35190818398386
A630081D01Rik	203.058758440891	-0.468508419	0.323132650536701	-1.449895016	0.14708779745273	0.28600595586486
Teddm2	275.667121521509	2.36460361020158	0.264410189151739	8.94293679750968	3.78962492397929e-19	1.44435340220004e-17
Teddm1b	363.219484149537	2.24535947462504	0.504079763852261	4.45437336636097	8.41385714762115e-06	7.17139440359489e-05
Nabp1	5289.92070557369	-1.085373769	0.132131523978549	-8.214343828	2.13327529828412e-16	6.58447660919564e-15
Gm17767	14.3082343347854	0.385138650945073	1.11935722626383	0.344071259744827	0.730792696226491	0.837861702871293
Gm37535	5.67432891498668	1.57845638524968	1.54531901653763	1.02144370732349	0.307044266601155	0.480496020185763
Nyap2	3.10605389991703	-0.519543191	1.73227285101542	-0.299919952	0.76423821487875	1
Gm5530	6.56672533796568	0.86493607472738	1.29633934096849	0.667214245061166	0.504635293307548	0.668007079728475
Gm7516	242.705912914125	-2.104028467	0.245195766406875	-8.581014662	9.40398934894124e-18	3.26675851405656e-16
Glul	3087.35108475696	-0.31182964	0.122568525878901	-2.544124909	0.0109551901188736	0.0383747571270979
Gm29291	17.1945837147501	-0.128467508	1.22165660769395	-0.105158444	0.916250084812266	0.953313251372975
Irs1	7.61464977966543	-0.681138996	1.41860517769696	-0.480146983	0.631122882433555	0.770808356931692
Gm28286	5.43549492356333	-1.608484159	1.37957318093694	-1.16592884	0.243643217477315	0.409027769726606
A830008E24Rik	22.4068591465384	-0.434575816	1.1201405196548	-0.387965445	0.698041605181162	0.816156601079132
Prex2	378.027905012367	-1.790474128	0.18196833850775	-9.839481652	7.61019105167572e-23	3.84141225525337e-21
4930452N14Rik	1.60668942358488	1.82730086752579	2.40411451627921	0.76007230735159	0.447211364718549	1
Rhbdd1	265.867234885161	0.48724335575776	0.277883640063828	1.75340784957993	0.0795320245894037	0.182563011225548
Col4a4	26.8533268869143	-0.231559176	0.811766891580825	-0.285253289	0.775450096554421	0.865759868235688
Col4a3	15.1351504940156	0.975342736488133	1.01769899734776	0.958380364950724	0.337870992608209	0.513613356652416
Cacna1e	10.5204697754428	-1.240851006	0.946427334814013	-1.311089569	0.18982750452261	0.343067023915503
C430014B12Rik	39.7494730007669	0.513495293288459	0.573827519041669	0.894859999300889	0.370861931996546	0.545896401167472
Gm9530	43.4112198484277	1.84478476941207	0.445389202962148	4.1419611367832	3.44348701330236e-05	0.00025964747091092
Ier5	1906.5105071922	-0.474914189	0.158811516206447	-2.990426643	0.00278588034496697	0.0122839707576202
Mr1	461.89987022211	-1.035903557	0.205099067918355	-5.050747269	4.40085020506761e-07	4.72670893673776e-06
Stx6	1218.25059119191	-0.225441492	0.138542457622109	-1.627237568	0.103686651693416	0.222221090277021
Gm38178	2.17116470213275	-0.27997649	1.9580987782448	-0.142983844	0.88630294077099	1
Gm7560	44.396784144681	-0.102155319	0.450277157459997	-0.226872087	0.820523207354739	0.893769797400927
BC034090	8.63472318089976	-0.903924609	1.14217337958422	-0.791407527	0.428706219229324	0.600973918222746
Mff	1701.89170642138	-0.25197145	0.119434309075663	-2.109707434	0.0348835637802272	0.0977799224138928
Gm17764	3.91490046673854	1.82287879859503	1.3714140607482	1.3291965211444	0.183783142527078	1
Xpr1	1228.68359809289	-0.818279498	0.126175070538349	-6.485270776	8.85725667692055e-11	1.56733485632575e-09
Gm54950	1.82047181902483	-0.35020512	2.04816731010447	-0.170984625	0.864235854882653	1
Myo1b	203.869165457802	1.61017437522226	0.533585259120295	3.01765153309688	0.00254741644990344	0.0113871692589701
Gm8419	3.17705821162214	0.694985465037107	1.44845153756212	0.479812715175016	0.63136057071245	1
Gm8420	36.2849982689771	0.707750892211088	0.475736272335471	1.48769587977099	0.136831114687943	0.271687127622146
Cdc42bpa	514.853466992476	-0.669067332	0.141081724486208	-4.742409654	2.11191021375678e-06	1.99713940254207e-05
Acbd6	421.628881073135	-0.741317457	0.202816049501216	-3.655122258	0.000257059447118195	0.00155824702844217
Lhx4	2.39697788420285	-1.095763446	1.92427791763938	-0.569441366	0.569056651043704	1
Gm3940	151.410971248263	-0.237274614	0.240359160798118	-0.987166924	0.323560813632304	0.498445671663313
Gm31812	6.38394798043636	1.73119219117068	1.43103274808337	1.20975022653347	0.226374750523421	0.388226408991111
Qsox1	435.953940662514	0.126788519623421	0.203929719428923	0.621726543725332	0.534121694676164	0.693356540772395
Sulf1	9.85167350019655	1.32974956260144	1.10910669991673	1.19893745362938	0.230552266937824	0.39281984325583
Cep350	519.809426072709	-0.431939452	0.160924007503222	-2.684120654	0.00727208572731218	0.0274002061384498
Coq8a	127.725858887132	-0.462929382	0.356392672181266	-1.298930698	0.193967713668593	0.348276188532545
Slco5a1	3.92927665663516	-1.269491666	1.5469345	-0.820649915	0.411845707053137	1
Agfg1	1046.30424823824	-0.115784784	0.164350049295643	-0.704501062	0.481120789103514	0.646623043560636
A030005L19Rik	6.79005483970723	1.00345201158997	1.47709207359422	0.67934289915202	0.496920620782577	0.661576965640953
Gm6217	4.77687792571145	-1.407078887	1.27957867961316	-1.099642335	0.271487988716882	1
A030003K21Rik	3.89457122277562	-1.734980146	1.54023056781021	-1.126441834	0.259978547641261	1
Gm7544	3.83334595572817	-0.44794069	1.38731332902728	-0.322883577	0.746783414222804	1
Gm47955	3.53983781201068	0.40325403209599	1.80168970317435	0.223819912710555	0.822897434904751	1
A030005K14Rik	2.5767850244683	-2.235333387	1.84036878528426	-1.214611661	0.224514239225412	1
Krtap28-13	3.58734180675722	-0.823539013	1.60187653668795	-0.514108918	0.607175842687681	1
Clasp1	321.75120279329	-0.395616102	0.193198847468005	-2.047714605	0.0405879719060331	0.109420151066264
2900060B14Rik	19.9319910901116	2.01891448298643	1.24936030960053	1.61595855692899	0.106103273774423	0.225730219053655
Tor1aip1	2113.90918241813	-0.042141644	0.149592490259198	-0.281709625	0.778166173693077	0.867660352854036
9430034N14Rik	40.5900141487097	-0.361544392	0.506361300398789	-0.714004785	0.475224220445723	0.642274181505424
Tfcp2l1	10.1075677201209	-1.005235434	1.11572637309648	-0.900969502	0.367604535551053	0.543129763543017
Psen2	1736.28997520075	-1.085762641	0.101779542032829	-10.66778863	1.44012962131304e-26	9.48068549303561e-25
Gm5069	6.76108083583011	-0.419498486	1.12625156994119	-0.372473164	0.709540588729714	0.823716203519696
Itpkb	402.365810905242	-0.157059749	0.239623903840285	-0.655442743	0.512182739461925	0.674049962122252
Gm37033	134.497803409719	-0.709432107	0.289269341862201	-2.452496702	0.0141868679975585	0.0472678022753551
Gm36933	7.01273373382767	-0.075263008	1.32008814598752	-0.057013623	0.95453434299976	0.97440753686833
Stum	85.8000055340293	0.368990835088433	0.353761262874275	1.04305042358346	0.296924939960877	0.469426484493016
Gm37267	8.3763364177269	1.50534926941942	1.6223131743474	0.927903004933045	0.353457885551444	0.529049853871022
Pid1	1751.68982735612	1.2463216373086	0.167002276681417	7.46290207579718	8.46372508723922e-14	2.04301302490436e-12
Tor1aip2	1685.24873282084	0.45778404508005	0.14484766679248	3.16045163320378	0.00157524756121621	0.00758924285634052
Gm37058	4.02238810308559	1.87801655028404	1.6257796713761	1.15514825492586	0.248029720390909	1
Fam163a	4.74662610638105	0.262459325907371	1.68073281177779	0.156157673645792	0.875908738906666	1
Gli2	5.84244324711983	-0.883551936	1.34898473217874	-0.65497549	0.512483534859112	0.674151921756411
Gm3508	64.4652971983014	-0.124951194	0.345272450831861	-0.361891583	0.717433049838513	0.829668292018888
Inhbb	6.80915120907476	-0.868402934	1.78688622771487	-0.485986696	0.62697659874835	0.767886255202884
Dner	23.2277990984294	-4.11879575	1.34013356129533	-3.073421836	NA	1
Ncoa2	340.398839052549	-0.730667515	0.173438641367039	-4.212830022	2.52190848387213e-05	0.000196208648489026
Ralb	908.718339861302	0.215239020890678	0.172029630424866	1.25117411668616	0.210870959339113	0.369740959437216
Gm38376	7.84414151551707	1.65325757708219	1.03710498488101	1.59410821583493	0.110911799075789	0.233141381377577
Gm27184	19.4102161272963	-1.560676712	1.62880027940261	-0.958175617	0.33797421049337	0.513672782948755
Tmem185b	674.32736945403	-0.296960661	0.184465403101455	-1.609844752	0.10743175274196	0.227810005701726
3830432H09Rik	2.12967260415202	0.402052978946202	1.95861720661143	0.205273893024655	0.83735814007838	1
Gm38120	23.3055873580503	0.43561558689595	0.72023086926193	0.604827709401507	0.545293480213666	0.702146467341191
Gm38380	39.6430170156578	1.77701139508962	0.781520726372467	2.27378665097963	0.0229788172482657	0.0701510289333096
Gm7593	2.53273637835546	-0.190722647	1.64797285524082	-0.115731668	0.907865207806254	1
Parp1	477.39421356754	0.658860911534424	0.332055263668439	1.98419053580281	0.0472346032117005	0.122954943905696
Tram1	2317.7870637092	0.385376469228944	0.124024733344786	3.10725497113229	0.00188833454367627	0.00883537842652504
Lactb2	401.13435458495	-0.132646515	0.157935796984192	-0.839876188	0.400977809958257	0.574464328556845
Gm38319	5.15794179195511	1.65193849638408	1.26437305010456	1.30652776587374	0.191373143074842	1
Csnk2a1-ps3	906.835324036734	-0.472061108	0.126977951556308	-3.717662024	0.000201075026677614	0.00125691919066604
Lin9	214.781643285563	-0.26461364	0.306494014586227	-0.863356631	0.387941416270968	0.56237765518554
Mixl1	5.0982997719836	-1.625840907	1.1739977127377	-1.384875702	0.166090477891694	1
Acbd3	1201.28544699957	0.129440928660448	0.14130566325862	0.916034967569157	0.359648554883823	0.535462833413935
Gm37768	49.678305977869	-0.069723479	0.770399934255513	-0.090502966	0.927887537031331	0.959693833620407
Abl2	429.695584232303	-0.276877121	0.183507321318388	-1.508806943	0.131348125880845	0.263648455659334
Gm38043	6.62098012956201	-1.514771887	1.20665591575009	-1.255347002	0.20935281940509	0.368038737979369
Trip12	1986.50471725917	0.0700408612056002	0.16143164692746	0.433873175047724	0.664380540226475	0.794269909923428
Gm37738	107.216593897294	1.89363854484289	0.66717062569685	2.83831222764792	0.00453527949878802	0.0184587640300866
Fbxo36	52.7166904868126	0.844448820751559	0.558971481994129	1.51071896859387	0.130860067472416	0.263005267972956
Gm15433	5.3010782385536	-0.759127527	1.15051909814512	-0.65981306	0.509373801042104	1
Gm29284	2.25151174786458	-0.2031584	1.87807697459589	-0.108173628	0.913857963978916	1
Stat1	1171.89478585141	0.765553052988262	0.149545121215598	5.11921115690942	3.06816285597902e-07	3.38216453468226e-06
Epb41l5	103.32522442591	-1.20934809	0.412991351515825	-2.928264928	0.00340859471295972	0.0145460156971001
Tor3a	1167.11395065693	0.94407799751618	0.161619245001638	5.84137116533748	5.17729095743687e-09	7.30719896151585e-08
H3f3a	10626.5260844344	-0.490963789	0.103562271171106	-4.740759189	2.12918879690688e-06	2.01246820623307e-05
H3f3aos	6.19810763181031	-1.451120862	1.07736943070745	-1.346911116	0.178008861023734	0.327057041164234
Sde2	497.705730579258	-0.326568754	0.264526914993067	-1.234538854	0.217002177896381	0.376995392544042
C130026I21Rik	64.4611521485356	-0.703487566	0.507230801078382	-1.386918075	0.165466745697244	0.310732883302185
Gm20305	69.9481188476727	0.885412934971853	0.403390241904019	2.19492898686063	0.0281686921267458	0.0823188538596657
Rpl19-ps1	433.238463420016	0.310289118828344	0.175737175489774	1.76564302893556	0.0774557562998481	0.17901745366064
Gm7582	2.4269769465134	-0.348391581	1.64241705427981	-0.212121263	0.832012431299395	1
Gm53056	11.2122188845651	-0.316151646	0.918143176670499	-0.344338066	0.730592060135182	0.837835747851456
Gm2389	3.56710115357897	-0.318645634	1.45058225371901	-0.219667401	0.826130194728768	1
Fam20b	1039.87781034922	-0.696892276	0.243324243337976	-2.864047849	0.00418264824114792	0.0172359161926752
Gm19918	872.970045793591	-0.852114134	0.24231038776828	-3.516622388	0.000437075105298751	0.00249371214623178
Gm15428	79.859204666418	0.586669801557088	0.499677365392914	1.17409721189946	0.240356090115128	0.405221352509889
Gm18342	13.5293786815708	-2.155623736	0.851906495550144	-2.530352507	0.0113947981716507	0.0396274592013668
Eya1	7.63829853847684	1.76568301300953	1.38819266042505	1.27192936783637	0.20339821624093	0.360533008415009
A530032D15Rik	32.9089350226329	-0.234288406	0.801335574976729	-0.292372401	0.770001907360899	0.862233609598609
Gm10553	23.2351887669741	-0.580996127	0.766874601597843	-0.757615556	0.44868116501121	0.618630876965942
Pycr2	987.392888804138	-0.959203971	0.183078600124119	-5.239301426	1.61185580671746e-07	1.86987191182233e-06
Smt3h2-ps4	200.52608311706	1.0477616483419	0.378304387189949	2.76962595153784	0.00561207012566718	0.0220271120129376
Lefty1	11.8847945733582	2.57024067357049	0.932491943936233	2.75631407894098	0.00584568351555166	0.0227825562473208
Rpl5-ps1	1474.12100639852	-0.659452412	0.109331314858355	-6.031688293	1.62255521301998e-09	2.44005347849362e-08
A530040E14Rik	81.4412398406976	-0.174682468	0.352038426408343	-0.496202843	0.619751305400458	0.76176247408799
Gm16038	2.56539515912352	-0.270583958	1.7656033056256	-0.153252974	0.878198783789149	1
Gm6264	22.1537121650719	-0.793116717	0.601333956579206	-1.318928871	0.187192892961452	0.339511394728659
Gm7609	4.52129305029748	-0.204348759	1.20251452949584	-0.169934544	0.865061613754556	1
Gm52950	1.81009933283221	0.103466632495571	1.76204475283797	0.0587196394012843	0.953175416347338	1
Ptpn4	173.175006386082	0.35699838779038	0.31228663607189	1.14317536056265	0.252965790171949	0.419650029884174
Gm3851	3.72544719077156	1.7891601881891	1.59998746221693	1.11823388022682	0.263467117803927	1
Gm37745	5.38393589427507	0.45073036015998	1.2927900318182	0.348649315872327	0.727352599338578	1
Gm16026	22.1908539045134	-1.347275368	0.683839442005413	-1.970163294	0.0488196588096744	0.126087316333134
Gm2619	15.6613568889419	0.814828181452983	0.847843341842512	0.961059834098855	0.336522083787211	0.512205312724332
Gm16025	8.12403204656972	-0.469822967	1.44000190787447	-0.326265517	0.744223475550845	0.847275341496633
Gm7281	4.83853319744483	0.274451539407227	1.38763820942556	0.197783210020458	0.843214683138424	1
Gm52955	2.70968383931285	0.0501316776406521	1.61260050679273	0.0310874748144275	0.975199778493065	1
Tmem177	290.417813117338	-0.388349434	0.293602913473739	-1.322702931	0.185934188438605	0.337912055977033
Gm2427	29.6134758948983	-0.796283162	0.612273600353069	-1.300534861	0.193417716251676	0.347620156699747
Gm16092	16.0222703694053	-0.076454253	1.01771535972325	-0.075123415	0.940116517859588	0.966423544225692
Gm7592	8.99986689061126	0.269430780682638	0.964653828561415	0.279303075056924	0.780012246604546	0.868741235082543
Gm10566	3.91167081208783	2.24566983382759	1.51584157722829	1.48146736938948	0.138482073956069	1
Tmem63a	310.059375570199	-0.06550316	0.192349677417401	-0.340542086	0.733448334247904	0.839832465925898
Gm6060	24.8001677452567	1.3054764447033	0.556999867745532	2.34376437105317	0.0190902275503387	0.0603882399727447
2210411M09Rik	5.45756593987769	-1.662078811	1.32697636864293	-1.252530829	0.210376501959921	0.369183407484517
Cfap221	5.25111021020293	-1.540927246	1.3670766895205	-1.127169571	0.259670793107288	1
Sp110	660.338275768466	0.52744963285436	0.285655192994309	1.84645560728479	0.0648260794763623	0.155856508404534
Gm16094	6.84160139194874	0.525880476420776	1.23447038508353	0.425996834573874	0.67011015257363	0.798034481354862
Terf1	253.100743546005	0.206843612959883	0.336459481878572	0.614765295972646	0.538709731036736	0.696695714951995
Sctr	8.40521808160377	0.172496804917774	1.16091785209381	0.148586572776586	0.881879868759502	0.931963636048393
Ephx1	321.320108793077	-0.552211797	0.227765930906752	-2.424470575	0.0153307256738628	0.0503044445778125
Tmem37	290.283188663204	0.112644289408522	0.268175844324379	0.420038910261693	0.674457028996412	0.800526068969634
Gm37086	4.63959359227424	-1.913533204	1.51999075042553	-1.258911084	0.208062449716037	1
Sp140	460.41158320409	0.424960981273649	0.340187216278742	1.24919738584605	0.211592887909459	0.37059264126133
Gm10552	27.1197673669879	-0.806625551	0.955773377743272	-0.843950637	0.398696990358014	0.572241723925956
Gm17017	73.8749186954224	0.143870783351198	0.913833490147236	0.157436540575918	0.87490081730596	0.927928714636641
Rpl7	8605.29529227773	-0.011394002	0.0950737529511733	-0.119843828	0.904606862579763	0.945932119481111
Nvl	514.315529677276	-0.249866685	0.268419070606183	-0.930882757	0.351914214650411	0.527503265106786
Rdh10	210.039026559299	0.902924337887252	0.309591684441561	2.91650061440099	0.00353982025970201	0.0150039927621948
Cnih4	2750.27466851065	0.897689746242067	0.185209927521929	4.84687704516152	1.25420103565447e-06	1.23698779985869e-05
Gls	2786.17662847096	-0.541767617	0.136197842275944	-3.977798825	6.955618080904e-05	0.000487929870444339
Nab1	732.15364614587	0.501517827557914	0.143394786827322	3.49746206716599	0.000469707505433683	0.0026533612098126
Rps27a-ps1	55.6851732173711	-0.868797016	0.388323566386683	-2.237301804	0.0252666213949927	0.075499118810494
Gm5527	28.6579898078348	1.33142152060175	0.633156697320474	2.10283098360381	0.0354805465746678	0.0990453566258542
Nemp2	27.2844025831304	-0.517108641	0.763275640681059	-0.677486106	0.498097582655067	0.662468040275033
Wdr26	2396.85255919782	0.0398400717759021	0.107988402480091	0.368929170734303	0.712180519614769	0.825825880600288
Insig2	585.483637684672	-0.656767447	0.23193402460347	-2.831699436	0.00463013490013306	0.0187960715609541
A430110L20Rik	6.67603306896337	0.410918128644352	1.5051775292025	0.273003098087753	0.784850834078093	0.872454337924159
Rpl35a-ps2	5032.03934364717	-0.009166549	0.0945879218495676	-0.096910354	0.922797586549021	0.956952685588509
Gm8146	3.49134548886401	-0.175029433	1.81363687349937	-0.09650743	0.923117573542348	1
Mfsd6	41.3633812861636	-0.511410605	0.585340349979076	-0.873697849	0.382282822703474	0.556875898325804
Inpp1	69.9332533546528	0.23836378689102	0.451832946333446	0.527548486283049	0.59781275513802	0.744804936977333
Hibch	83.2151279754127	-1.271018005	0.723019001324863	-1.757931677	0.0787591352242724	0.18121434657248
Ccdc93	316.186044382791	-0.197584836	0.233622218624555	-0.845745054	0.397694983702022	0.571133095880695
Gm15393	4.04628334744603	-1.39814542	1.52485247140911	-0.91690537	0.359192229644391	1
Dnah14	185.813237405913	0.158780698994819	0.284592209535564	0.557923561062822	0.576896581961845	0.727369506808922
Ddx18	509.780686562278	0.738160393752404	0.144503685325249	5.10824614673981	3.2516288322883e-07	3.56146990426551e-06
Sp100	1261.73125940753	1.66721612688634	0.139726187966858	11.9320232745617	8.05905782242179e-33	8.24651851524769e-31
Gm28911	793.325287693735	-0.999762663	0.147832611127646	-6.762801897	1.35348251984516e-11	2.58714404910099e-10
Lbr	234.142013903398	0.229213809805729	0.30793540562252	0.744356789185549	0.45666065332073	0.626266063130796
A630001G21Rik	284.816988226107	0.41498617861436	0.197809902082147	2.09790396863966	0.0359136293732155	0.0998363814180675
Pms1	74.7638686593428	-1.546264337	0.441611072710767	-3.501416591	0.000462791809035432	0.00261822241001175
Ormdl1	1295.57218855983	-1.007469315	0.118266621711458	-8.518627664	1.6145499808037e-17	5.53711239318253e-16
Cab39	2373.41480145086	-0.361661323	0.113961785042112	-3.173531576	0.0015059651974284	0.00730781256112937
Itm2c	1964.53700859227	-0.509133485	0.158592933097845	-3.210316341	0.00132588967135972	0.00655907796436175
Gm28884	7.32038493425301	0.00763291536620278	1.51469180152255	0.00503925310649353	0.995979274765456	0.997917316527745
Gpr55	50.7684551082965	-1.615077031	0.866041499537158	-1.864895657	0.0621960313271297	0.151178269794371
Osgepl1	76.0717423594757	0.290732702817377	0.364100261900506	0.7984962748992	0.424582554005037	0.597104894443295
Gm28551	46.3022971854042	-0.191679288	0.741119221192034	-0.25863489	0.795916960415447	0.879328983141769
Dpp10	7.53402190048667	-1.530321903	1.40900268306092	-1.086102902	0.277433468605082	0.44797475639809
Asnsd1	723.476759910775	0.0448117415640315	0.205772142334321	0.217773606551781	0.827605509940299	0.897848259357876
Stau2	236.984463951428	0.975130068389568	0.271293403451325	3.59437441524273	0.000325171942744993	0.00191922800564349
Ube2w	833.810760645133	0.0949510895231141	0.155674960365518	0.609931676232152	0.541907068178978	0.699412275820798
Gm38342	13.3813343538566	1.74249639607252	1.22024487577566	1.42798911158294	0.153294992564665	0.294393933089301
Dnah7a	17.1317775631944	-2.255217383	0.965115425559134	-2.336733331	0.0194530542897834	0.061299097266618
Stk17b	2652.13773150734	-1.332438564	0.157392199335201	-8.46572174	2.54571286493439e-17	8.60514933949456e-16
Actr3	5879.72533283827	0.366197322255621	0.0961386370081523	3.80905464911644	0.000139499125899872	0.00090475010073813
Eloc	3012.47147537379	0.981619703379195	0.103612884345666	9.47391542642883	2.69546207056985e-21	1.19693773265776e-19
D030040B21Rik	2.73739120121672	-0.011083261	2.13685224979683	-0.005186723	0.995861612117409	1
Slc35f5	600.259613543363	-0.82294537	0.16561751742225	-4.96895125	6.7315989731405e-07	6.94099372761716e-06
Tmem70	660.216583732652	-0.746220904	0.24275292091272	-3.073993513	0.00211214025430792	0.00972783187576064
Ly96	514.843179388928	1.45795774119209	0.289060238626234	5.04378515745049	4.56411745078063e-07	4.88812305820806e-06
Gm5828	3.70743937403679	1.30518383555648	1.63001707180203	0.800717893165106	0.423294981447017	1
Lypd1	17.7033327004227	1.52171895137805	0.896571797672159	1.69726390605751	0.0896467778734077	0.199393920118195
Jph1	7.94292295812183	0.946726472746126	1.3255946834893	0.71419000433383	0.475109696918687	0.642257709189046
Rbm6-ps1	10.0065699520068	-2.327606068	0.96216063214008	-2.419144985	0.0155570381478278	0.0509139430292546
Gm6075	23.2553166236619	1.11384782842373	0.623199853789659	1.78730438020878	0.0738883064675217	0.172473225163712
Hecw2	6.81918118853215	-0.991488715	1.03673793934119	-0.956354231	0.338893299785084	0.514504320888992
Pi15	17.9144246542698	0.0261023639687345	0.90917752776751	0.0287098648740571	0.977095988580244	0.987374585282784
Ccdc150	4.81269591703578	0.119891505993786	1.22342016907391	0.0979969997425662	0.921934675760437	1
Gtf3c3	797.849980435581	-0.863004879	0.19596854733782	-4.403792805	1.06374543975559e-05	8.91727477280424e-05
Nckap5	6.60549587700958	-3.190214451	1.43714516867635	-2.219827558	0.0264304754580074	0.0783057422381373
Gm38177	1.99300178388404	-0.693652048	1.70553231809732	-0.406707068	0.684223148993442	1
Enah	263.789892613022	1.47851629694155	0.251013698777147	5.89018170778877	3.85771207064922e-09	5.5572305176881e-08
Gm38359	5.49906268935823	2.39528988469652	1.41924804085135	1.68771759111232	0.0914654533401546	0.20210204852581
Gm37018	4.75270618999801	0.400412770617151	2.03565962281801	0.196699274342755	0.844062877991377	1
Gm37258	2.72636963623089	0.758910436958245	1.5631862133745	0.48548946406069	0.627329184581769	1
Gm10075	51.7815369814483	1.22284722050252	0.423328646032767	2.88864746565689	0.00386902567125888	0.0161377969292118
Pgap1	377.105231667581	-0.525842712	0.258774921880348	-2.032046644	0.0421489341327849	0.112580526578532
Gm36955	3.64718965680518	-0.92841145	2.00347352765322	-0.463400907	0.64307702861281	1
Srp9	2976.20760422116	-0.080891651	0.101447192564105	-0.797376928	0.425232154802193	0.597601405571241
Vmn1r1	18.4886130118558	0.59498812999226	1.0101321578334	0.589020085518743	0.555847799886038	0.711082797539601
Mgat5	510.384666508914	0.0937315260543478	0.255482145920262	0.366880925149275	0.713707840352618	0.82713844750456
Degs1	4481.52805328963	-0.466875459	0.0945497217069461	-4.937882949	7.89752186594256e-07	8.02453004273969e-06
Gm37510	33.4474398087498	0.246561800033778	1.28731176182901	0.191532313573725	0.848108566558768	0.911374241833713
Gm8451	9488.17440817584	-1.321226023	0.0996343219849682	-13.26075189	3.90956182411375e-40	5.9362282277753e-38
Ralgps2	7.03929086811453	-1.068423039	1.2065070375146	-0.885550607	0.375859737988863	0.550379374083567
Tfap2b	12.9732660728571	-0.564395094	0.760199029730118	-0.742430695	0.457826428061286	0.62727422843208
Gm4849	2.71319071470271	0.169199118170091	1.77333440424429	0.0954129789424549	0.923986807405421	1
Fbxo28	462.942017024768	-0.235797926	0.237320031800866	-0.993586272	0.32042433036272	0.494869107708087
Gm37802	3.99063849533762	0.288831174235534	1.97707492838133	0.146090150701575	0.883850221600224	1
Tmem163	43.9633078244011	1.54437247924355	1.06010533301356	1.45681040472966	0.145168722993837	0.28335441805183
Acmsd	2.53583185463691	0.533006155529293	1.91340333929248	0.278564453496973	0.780579095231516	1
Trp53bp2	112.232598596588	0.0326293954658815	0.328023556930316	0.0994727201034931	0.920762946659279	0.955895718995418
Pkhd1	16.888732888751	0.3887650271658	1.04752363381365	0.371127690695101	0.710542427299052	0.824576188855612
Gm5258	3.04327081607947	-0.516675194	1.52117621668826	-0.339655056	0.734116311373546	1
Gm15795	245.153448006828	-0.366213326	0.188765138649256	-1.940047452	0.0523739233395843	0.132897065854137
Ccnt2	612.660030736271	-0.215379312	0.285708776831299	-0.753842128	0.450944023926057	0.620777515718345
Ankrd44	390.895201580069	-0.987379983	0.189519540110835	-5.209911245	1.88930989489022e-07	2.15587434551473e-06
Ncl	1816.03530501009	-0.139385468	0.111856245798084	-1.246112519	0.212723089548137	0.371878811470368
A130048G24Rik	17.3641665703717	0.332885858853348	1.19913161624671	0.277605772663456	0.781315000320103	0.869883438355324
C130036L24Rik	23.0866532225627	0.810988402619356	0.891086192807244	0.910112185740921	0.362763348726864	0.538462832477558
Capn2	1065.72493696297	0.751140143746097	0.120760792054645	6.22006638881768	4.96944568681496e-10	7.96973793793459e-09
Gm37885	5.49473256794833	2.41346073195119	1.42182002960201	1.69744460037376	0.0896126365096532	0.199356656384814
Gm37069	4.51053263991483	-0.803037666	1.57547598407841	-0.509711144	0.610253844585015	1
Map3k19	4.90149177841364	-2.736443069	1.50412876098916	-1.819287777	0.0688675372387872	1
Mcm3	964.157956855508	0.213991725380325	0.179237738885088	1.19389882237645	0.232517548240482	0.395290329415061
Gm30694	3.0173609383657	1.44195175306501	2.00387795854196	0.719580624617571	0.4717832450184	1
Sf3b1	2611.70221183347	-0.142619508	0.139933864396333	-1.019192238	0.308111710813234	0.48174118013549
E330011M16Rik	19.1163451767493	0.274093745057389	0.735220057025157	0.372805043113793	0.709293549151534	0.823594137738211
Ptma	34478.3004686834	-0.714364065	0.0818464474116173	-8.72810107	2.58984163187937e-18	9.39528675241325e-17
Paqr8	14.0395033363748	0.692912587233764	0.957931702431157	0.723342369268295	0.469469568394148	0.637792988940401
Efhc1	2.74294843462959	-1.092417025	1.58748534457769	-0.688143061	0.491362695747338	1
Pde6d	397.021155657359	0.797376475707534	0.328356921288448	2.42838333536168	0.0151663036616048	0.0498866466353417
Gm37152	5.93171324296666	0.415175586599723	1.38114614400087	0.300602212447304	0.763717844162129	0.858310724639441
Coq10b	1132.68279498657	-0.071775638	0.164112864903794	-0.437355341	0.661853666393822	0.792607863558255
Gm17971	31.7221446543685	-0.224150349	0.805937476579602	-0.278123745	0.78091736852413	0.869518927866095
Tram2	112.457781589947	-0.533120631	0.416134286859069	-1.281126423	0.200149264180906	0.356451981271102
Rab3gap1	384.310325252285	-0.51825876	0.248049757482812	-2.08933387	0.0366776795140238	0.101330498883352
Tmem14a	39.0491102204834	2.4824166672056	0.589467398874543	4.21128746381094	2.53919381896373e-05	0.00019747187618112
Gm38224	9.69602939810971	2.4027862841107	1.14615075427956	2.09639637293703	0.0360470438915513	0.100013814086373
Cops7b	164.049605317076	0.0403611327557389	0.354341794777639	0.113904521991448	0.909313480869706	0.948895432558983
Gm37022	2.233830808	-0.240518624	1.94232668636437	-0.12383016	0.901449751575422	1
Rasal2	585.82744042139	-0.714925361	0.223633268736136	-3.196864962	0.00138929949898262	0.00682434932607483
Gm37788	43.855000181343	0.172731750129592	0.791707633309847	0.218176183811015	0.827291840673517	0.897620789450867
Gm37578	14.7688970757966	0.506684135293337	1.27408868249527	0.397683569640546	0.690863450196495	0.811401474661568
Gm37060	244.778184551485	-0.364641226	0.273894108438903	-1.331321904	0.183083114001847	0.334052608821279
Hspd1	3243.09238638262	-0.19799082	0.103947532312891	-1.904718805	0.0568166332410306	0.141406949195258
2810025M15Rik	1247.88275778847	-1.203439553	0.154664825586677	-7.780951797	7.19809200815479e-15	1.90612765583036e-13
Hspe1	5862.4495294446	0.536649484609206	0.0833856540671899	6.43575313538692	1.22862582090406e-10	2.13400064169572e-09
Gm16581	4.18557999553123	-0.104387524	1.48307673699604	-0.070385788	0.943886603070967	1
Gsta3	50.0585699677268	2.59496447939987	0.782159412170119	3.31769258161847	0.000907643212241207	0.00471293612798606
Zranb3	2702.54280561414	-0.528115949	0.133404807652356	-3.958747505	7.53438368587475e-05	0.000523652181755813
Gm28800	22.8408536547935	1.6716621845321	1.00655010325516	1.66078387864248	0.0967568600926355	0.210410968101656
Gm38248	202.749402466308	0.597306566599517	0.406435756040753	1.46962110917137	0.141664399886703	0.278277717305842
Rpl28-ps1	2237.14914797474	-0.11028155	0.121461286148971	-0.90795638	0.363901267856151	0.539575765569036
Cryzl2	20.7884020037579	1.78817475700235	0.770940807300058	2.31947088553372	0.0203695179928727	0.0634770488473759
Mob4	1381.96745652042	-0.076636045	0.139127052291555	-0.550834966	0.581746811983484	0.731871230198046
Gm6822	461.50241875991	0.539824693837861	0.204489646096982	2.63986321137179	0.00829394959376072	0.0305534108689741
Khdc1b	11.7053477626364	-0.817755212	1.72102970369366	-0.475154618	0.634676770742217	0.773743475753332
Dis3l2	84.9758478987618	-0.711483907	0.381695192946464	-1.864010657	0.0623202077936857	0.151382385800479
Gm37485	101.391256657746	4.29899211391945	0.822840812121879	5.22457327175294	1.74557196840236e-07	2.00278056191832e-06
Gm38021	9.93671681448697	0.870849937931494	0.933901626804621	0.932485727550491	0.351085559264472	0.526670297970798
Gm6136	4487.5445784849	-0.340083904	0.0806741266711024	-4.215526317	2.4919632884275e-05	0.000194039225783759
Gm37017	5.71380994839326	-2.449260404	1.29413577167353	-1.892583806	0.0584132389926525	0.144331294455861
Gm37447	10.6906427052172	-1.404241509	1.01441186982914	-1.384291283	0.166269282153215	0.311928860540129
Rftn2	128.02600029997	-0.911957721	0.339198644570808	-2.688565345	0.00717597891833631	0.0271194964019342
Mars2	97.5171603771693	0.373095255803774	0.389197611313942	0.958626787415764	0.33774679281619	0.513556904808684
Alpi	3.02542963344604	-1.066321998	1.74090507714078	-0.612510131	0.540200296899383	1
Kcnq5	4.94536119312099	1.79080529425945	1.91741216852493	0.93396992240699	0.350319408271655	1
Gm29374	2.78832292875311	-0.688144714	1.8242817240615	-0.377214059	0.706014533016958	1
Gm36949	14.3450130792027	-1.039174959	1.69767559206118	-0.612116334	0.54046079166379	0.698201402282019
Gm7658	485.946246496872	-0.791501425	0.15927971509472	-4.969254397	6.72108427083716e-07	6.93394929596285e-06
Boll	3.75579851772847	-1.554212098	1.42945683201199	-1.087274595	0.276915472773747	1
Gm8292	232.556096415745	-0.236497909	0.195124448947729	-1.212036271	0.225498496853884	0.387125524552725
Plcl1	20.237144069245	-2.362725807	1.0205372475408	-2.315178415	0.0206031700250978	0.0639703966412501
Gm38056	2230.22571607602	-0.2868653	0.0918765542704239	-3.122290581	0.00179449723066171	0.00845303824340724
Gm6644	56.6329518827034	0.0674181392047416	0.58158122270872	0.115922138769785	0.907714249779024	0.947679044850808
R3hdm1	1140.88566281259	0.557015387155281	0.34591263576373	1.61027765269535	0.107337255612988	0.227660904436334
9130227L01Rik	27.8490876487642	1.44149225848174	1.09880637153638	1.31187104099716	0.189563649991283	0.342754672240072
Gm37868	23.2683642101234	-0.383617861	0.97523088849444	-0.393361065	0.694052822138355	0.81321964871622
Gm37407	20.5980981860615	3.24691352933009	0.947567802148467	3.42657646446851	0.00061124163904888	0.003328067547719
Ubxn4	724.858449370857	0.465526107855932	0.188855667054573	2.46498352480686	0.0137019551592026	0.0460350484899121
Prss56	3.31936314968895	-3.272068488	1.96076473572982	-1.668771591	0.0951626548123172	1
Sec16b	7.99210088116811	-2.35951318	1.70007157140991	-1.387890498	0.1651703917433	0.3103698444024
Lct	6.0772616436061	-1.78602107	1.17045043592147	-1.525926272	0.127028227074871	0.257359506888135
Gm34423	12.4538946247982	-0.392124631	0.86555833578275	-0.453030853	0.650526524988804	0.784223474644524
Gm38213	12.4808357523572	-0.000648639	0.843357916462753	-0.000769115	0.999386335140749	0.999598699427859
Brinp2	5.23596788868538	-1.043440226	1.33868338906073	-0.779452583	0.435713159065109	1
Chrnd	3.20239090232536	-1.187321499	1.68522053757898	-0.704549626	0.481090556584508	1
Mcm6	657.226004769335	-0.12048672	0.16206485127102	-0.743447573	0.457210751388577	0.626746561859784
Satb2	67.2785269724927	2.21907412894756	0.638369448680708	3.4761596651181	0.000508649363527749	0.00284095230391589
9130024F11Rik	7.35711280509022	2.5586283339933	1.22596042806127	2.08703990392211	0.0368845276160638	0.101782483651656
4930558J18Rik	15.6071486709545	-0.065312739	0.969253555365062	-0.067384575	0.946275548779331	0.969783735294213
1700066M21Rik	122.017285918259	0.277231838149236	0.434033028223042	0.638734428308924	0.522995711665998	0.683532087966639
Dars	531.685267660306	-0.21191687	0.171099875670084	-1.238556541	0.215509770828024	0.375071528172366
Chrng	4.86203085061878	-2.681730655	1.49184039719549	-1.797598899	0.0722405929948694	1
Gm6170	1606.14173442583	0.920590157934419	0.117234036520789	7.85258432836755	4.075506729112e-15	1.11369580109899e-13
Cxcr4	453.48211078741	-1.053259006	0.272412427290223	-3.866413204	0.000110447746632019	0.000736892336494565
Tyw5	329.002154244276	-0.574995247	0.229110139134487	-2.509689224	0.0120837455334891	0.0415624334863962
Maip1	648.329961745961	-0.247553208	0.192184096208732	-1.288104545	0.197709573	0.353075580678203
Thsd7b	6.36404363077227	-0.315797647	1.23988325534886	-0.254699501	0.798955201579826	0.880790848749377
Gm15790	3.58669655615796	1.25740271112808	1.39222073717687	0.9031633257222	0.366439218946868	1
Rpl31-ps9	967.109183895173	0.262404344949261	0.152995833397323	1.71510778511078	0.0863254672538049	0.194105249596352
Dusp10	98.810380208811	0.123756878671807	0.407967321341724	0.303349979760131	0.761623161064641	0.857103550888589
Gm37800	67.0570317230952	3.07895253665913	0.615658879660957	5.00106899839519	5.70133022495869e-07	5.95366863424971e-06
Rpl21-ps1	29.8604481133273	-0.255756174	0.953546910091771	-0.268215619	0.788533353467983	0.874816214665911
Hlx	329.914340066541	-0.839703957	0.166377222189124	-5.046988682	4.48827928089991e-07	4.81237598523824e-06
Gm34342	19.5950383981627	-0.172705545	0.646842482970875	-0.266997839	0.789470825043688	0.87550733503124
Eif4e2	761.897687649726	0.493636284903024	0.182743818331523	2.70124751365049	0.00690799083542137	0.0262277982353929
Mtarc1	5.53507321244066	0.385257129666397	1.4872931247648	0.259032414829001	0.795610230387405	0.879243868345462
Efhd1	3.63780478071062	-1.625379412	2.08022823631889	-0.781346673	0.434598626152452	1
Ogfrl1	644.278178918856	-1.424715046	0.221412990259492	-6.434649768	1.23758357827035e-10	2.14757821305753e-09
B3gat2	879.64789711111	0.833324680804052	0.140343583757441	5.9377469100711	2.88965661917787e-09	4.20127064292517e-08
Mtarc2	977.055436966885	-0.701607072	0.2588140529555	-2.710853851	0.00671101990821342	0.0256038668352264
Astn1	5.77552400950943	-1.771139309	1.41284574167282	-1.253597089	0.209988489700526	0.368811873515065
Gm37861	8.10550101358263	2.30196165283247	1.15803304654587	1.98782034735421	0.0468315625443571	0.122091478757291
Mark1	5.83717403747994	1.20656198577011	1.53185953622922	0.787645314230403	0.430904201169053	0.602977651401778
Gm38251	3.0527823374178	-1.176515815	1.56254144147034	-0.752950151	0.451479869597626	1
Smap1	1146.16248597416	0.638249661911762	0.137437879980963	4.64391375943929	3.41870311811102e-06	3.12008445505547e-05
Sdhaf4	952.275025498251	0.205648295219657	0.156951079989585	1.3102700232028	0.190104504645563	0.343405019157559
Gm26524	155.955331110303	0.647544141884176	0.283614586542594	2.28318349129383	0.0224195621403655	0.0686366692648459
Pappa2	4.82712130389914	-0.331887753	1.51323092557017	-0.219323929	0.826397722731374	1
Gm4953	9.79948516113117	0.514064805240569	0.913813630384835	0.562548848197942	0.573742131863332	0.724994420048511
Spats2l	7.51981633838042	1.01790572783902	1.19021229551979	0.855230391813822	0.392423614252871	0.566519844284087
Kctd18	85.7205775116373	1.14943718133661	0.377471163292909	3.04509931648652	0.00232603485175804	0.010527544276178
Sgo2a	207.288046330903	-0.021289042	0.262115054583431	-0.081220219	0.935266820066384	0.963673380846598
Cop1	802.35098567583	-0.158056762	0.16857963395628	-0.937579223	0.348460693162614	0.523775980429962
Gm37115	6.55548791148839	0.584594878246174	1.40544432131081	0.415950222560893	0.677446428124631	0.802855249495219
Rab3gap2	768.120977657477	-0.459047972	0.157678821786406	-2.911284893	0.00359945655264451	0.0152133435967828
Aox1	4.79709661345993	-0.037488647	1.48846907094947	-0.025186043	0.979906569126805	1
Fam135a	225.460932598342	-0.401125082	0.24739586114004	-1.621389624	0.104934104736723	0.22422222121422
Pfkfb2	41.5682830303657	0.548935630157018	0.914385870027842	0.600332581845675	0.548284608710774	0.704408230147148
Tnr	6.85775992723837	-1.055675198	1.32251080945777	-0.798235592	0.424733786881792	0.597158149164361
Yod1	121.266192123095	0.433681985095192	0.491720838954016	0.881967878395629	0.377794178052535	0.552474468689175
AA986860	9.44353037324263	0.175310643193543	1.24334724905429	0.140998939215805	0.887870780354451	0.935416655616004
4930523C07Rik	16.6202550522056	0.424713153473724	0.78566888501047	0.540575249417017	0.588800381354645	0.73773431690592
Aox3	4.89748252929934	-0.087225591	1.24089975948294	-0.070292214	0.94396107971763	1
Iars2	536.151420384736	0.339468105160885	0.189079570851931	1.79537167146801	0.0725945028170545	0.170235159619131
Gm37785	13.5665171646092	-1.709254865	1.20328395617048	-1.420491694	0.155464584988188	0.297286939483811
Tnn	5.4825265959477	-0.140281103	1.48546308545483	-0.09443594	0.924762867447643	0.958146338779674
Aox4	5.65350255287146	-1.250164988	1.31510459953877	-0.950620193	0.341797214335155	0.517350693377837
Bpnt1	327.09832384186	-0.118514867	0.231799969842597	-0.511280769	0.609154469237048	0.753033349410821
Mrps14	3536.45013446062	0.958935829636313	0.126865548685055	7.55867798291626	4.07186565843535e-14	1.01408844731509e-12
4930532G15Rik	4.15962985846104	-1.293156592	1.55899566797731	-0.829480555	0.406832535456341	1
Cacybp	1978.23125202998	0.175518612107486	0.123887941232761	1.4167529975958	0.156555156154293	0.298826082732465
Aox2	13.034738968894	-1.079558423	0.829695837618511	-1.301149619	0.193207246348355	0.34737452580661
Gm37607	70.5508755299654	0.739931318318466	0.566820592694383	1.30540655695165	0.191754446842483	0.345554344633354
Mapkapk2	2641.6508469828	0.595648949885508	0.121365002456819	4.90791363101101	9.20503725123695e-07	9.24826261292899e-06
Gm37084	97.465828132901	-0.96609769	0.332397522917662	-2.906452738	0.0036555211694477	0.0153746401335222
Bzw1	4026.92087872032	0.139394761161126	0.142994947712253	0.974822980750542	0.329648075715134	0.504996303220723
Dyrk3	13.2518518670506	0.236167847547107	1.05647062492112	0.223544168646184	0.823112011111006	0.895501730336185
Eprs	1028.69540902561	0.506524090512124	0.161424794417716	3.13783326990897	0.00170201662231997	0.00808414958754805
9630028B13Rik	2.50211742307544	-2.127185525	2.12959863492955	-0.998866871	0.317859186589164	1
Slc30a10	3.13188124283077	-1.177345607	1.57586930808404	-0.74710866	0.454997973363204	1
Gm9722	22.0323871642537	0.564099740086829	0.680937119463864	0.82841678616518	0.407434503301233	0.580709828020864
Lyplal1	63.1898175525752	0.47255169097548	0.530009742851381	0.891590574228346	0.372612424189523	0.547498631827375
Gigyf2	369.008411993828	0.380517599100883	0.217615801101842	1.74857522833466	0.080364471353939	0.183852037260263
Col19a1	6.779428784	-1.470008897	1.12871595205012	-1.302372749	0.192788993666425	0.346887535622272
Tubb4b-ps2	21.9646313094204	1.14149074948649	0.632098378115891	1.80587514381694	0.0709378444713617	0.167182092340318
Gm28439	9975.29795531436	0.0265657913430667	0.138793165775651	0.191405615648312	0.848207820752975	0.91142888078627
Gm10222	1327.1383880504	0.643507749571219	0.157772869530966	4.0786971263454	4.52887920762654e-05	0.000332824893525341
Clk1	847.085690920651	0.00268589113420187	0.211697677536357	0.0126873906481123	0.989877198463419	0.994169096057915
Gm28438	19493.9431427322	-0.782987765	0.0805583334164572	-9.71951295	2.48969499551821e-22	1.19581574937798e-20
Gm28437	189917.048126011	-0.186949533	0.081153393615795	-2.303656375	0.0212419405603286	0.0655322393691409
Rabgap1l	178.593318176133	1.20061949789439	0.378609912487334	3.17112536754979	0.00151849593399252	0.00735263680850803
Gm10925	208581.097106592	0.175984718819581	0.0852674877567794	2.06391349680159	0.0390259188257448	0.106171398477563
Gm28661	213338.747682622	0.0385911073035405	0.0789827394899523	0.488601782525533	0.625123650804532	0.766314740370319
Gm29216	306218.728458961	0.486246212894075	0.0796754634299447	6.10283507571451	1.04203351249859e-09	1.59879940478954e-08
Tgfb2	60.6016080374249	2.41562390566059	0.629842090351565	3.8352849748613	0.000125418790099575	0.000825082103422364
Rrp15	348.866329841528	0.431929593778872	0.309332242580709	1.39632904147125	0.162615432273341	0.307078638589506
A430105J06Rik	3.71173434647736	1.75987863685608	1.73691404247733	1.01322149157479	0.310954377222261	1
Gm36975	14.5275109594747	-0.101113218	1.6208319728521	-0.062383529	0.950257411482176	0.972097068371987
Gm37529	6.19845768992967	-0.335216372	1.15446783881973	-0.290364409	0.771537468863687	0.863183044967942
6720464F23Rik	23.6644172463521	0.744849134420094	0.978388331600842	0.761302143905753	0.446476620343312	0.617030405515625
Gm37873	2.77050136995076	0.751788056782958	1.58834881666409	0.473314204597635	0.635989029467627	1
Gm38329	9.60721342189417	1.42601588884253	1.60850889378415	0.886545231023071	0.375323792008033	0.549844098656026
Gm38126	13.0443351553492	-0.080522936	1.08135895604565	-0.074464576	0.940640727503879	0.966659124145565
Gm6177	150.66571480847	-0.973080009	0.258895008582358	-3.758589298	0.00017087405425925	0.00108653046051779
Ngef	4.99343359523283	-1.053965254	1.45588497226259	-0.723934427	0.469105992755051	1
Ppil3	305.807535079055	0.420420413965281	0.20605575951431	2.0403235267786	0.0413181130400551	0.110864676117737
Spata17	2.1805730531457	-1.809313916	1.95025197126202	-0.927733412	0.353545872276411	1
Lmbrd1	1226.55160243855	-0.193264742	0.113383595354681	-1.704521199	0.0882837590169474	0.197200927129088
Rc3h1	751.267511761934	-0.102492368	0.170378512805711	-0.60155689	0.547469132380689	0.703786739367349
Gm37809	4.17427771260245	-0.841385211	1.65351462947705	-0.508846548	0.610859789162494	1
Gm37653	2.93352780548442	-1.728787513	2.06406319228771	-0.837565206	0.402274940851407	1
Gm9443	11.7729790643609	-0.385700253	0.806166123511289	-0.478437683	0.632338717926568	0.77179264755098
Nif3l1	377.439295645466	-0.035359807	0.182906300345759	-0.193321974	0.846706818251916	0.910425424421871
Serpinc1	91.3568837510661	-1.756899022	0.501743191568329	-3.501590159	0.000462490459651462	0.00261730398987608
Gm37072	6.35350850880206	-3.700510893	1.4894561868563	-2.484471128	0.0129744028608938	0.0440147850567404
Zbtb37	124.961420655679	-1.478545	0.505731250097744	-2.923578481	0.00346032983028233	0.0147333989245942
Orc2	324.208729973959	-0.14874397	0.338577036615548	-0.439320904	0.660429029762768	0.791662337491466
Gpatch2	156.929046701944	0.055787701321573	0.2810623435593	0.198488707576732	0.842662719039593	0.907854412061881
Gm37254	136.638095359894	-1.041955497	0.433863495113464	-2.401574479	0.0163246855179221	0.0530481841441901
Gm15834	95.5197532034354	-0.505641491	0.343805284835395	-1.470720532	0.141366711278329	0.277945020214335
Eif2d	226.555035149154	-0.058154668	0.276094562157253	-0.210633152	0.833173540911207	0.901395818437982
Hycc2	535.942446075216	-0.453640125	0.177174653251903	-2.560412093	0.0104548109382796	0.0369519767872963
Adgrb3	5.22024208602154	-1.647687215	1.18471013162776	-1.390793555	0.164288038138197	1
Ndufb3	3134.7438762655	0.00442402048437532	0.116616286369593	0.0379365577665047	0.969738265134922	0.983404279574575
Gm29389	6.96770675730131	-0.599344438	0.979287417577647	-0.612020973	0.540523881435241	0.698201402282019
Rassf5	1487.49983984982	-1.958388431	0.155293193604968	-12.61090964	1.83858598035273e-36	2.35489094136607e-34
Cbx3-ps7	88.9534434737096	-1.344822226	0.341299344532929	-3.940301228	8.13793572995001e-05	0.000562072831707626
4931408C20Rik	2.72426392325776	-0.290856615	1.85134236346395	-0.157105796	0.875161469901045	1
Gm7846	193.347296390053	1.28444767963444	0.227332365193283	5.65008716881283	1.60366495649131e-08	2.14597041939008e-07
Gm5697	5.10375068294654	0.286113461490042	1.41429558709046	0.202301035301005	0.839681390655448	1
Ush2a	9.47967638623019	-1.138616796	0.931899375328107	-1.221823757	0.221774282457644	0.382641838209844
Flacc1	73.6682661783168	-1.562583508	0.425240513517452	-3.674587577	0.000238233920183227	0.00145868886153164
Gm5525	379.970389234164	-0.56606545	0.159468030215227	-3.549711182	0.000385654003746473	0.00222869661833597
Gm20257	66.0619903525054	1.46632329754808	0.360146174997028	4.07146708571924	4.67179644074162e-05	0.000341727208182919
Ikbke	346.653595103389	1.35108407116239	0.280055087356767	4.82435110861321	1.40459796771455e-06	1.37238041183858e-05
Gm28914	11.0013784660529	3.16237330965881	1.44986254484223	2.18115387621309	0.0291720370355005	0.084774056691527
Cflar	2098.24801210856	1.05435136842498	0.0977404173534422	10.787260756339	3.95399540911441e-27	2.70712092955658e-25
Phf3	728.35613825637	-0.521991936	0.178977593617575	-2.916521143	0.00353958732400921	0.0150039927621948
Gm37522	10.9921246737992	-1.447787598	1.28817017458787	-1.123910199	0.261051124020705	0.429001532954685
Gm37906	29.8887053561241	-0.80814515	0.716387661983317	-1.128083568	0.25928462820107	0.427030351624365
Kctd3	232.373976916009	0.66511618362453	0.333797103394212	1.99257625923444	0.0463078669838289	0.121044636897339
Casp8	1270.64455157377	1.27361748906909	0.259213869831185	4.91338480421028	8.95173376240062e-07	9.01783003095125e-06
Gm37760	379.484570554362	1.15838832417823	0.285027224776044	4.06413220733008	4.82114946788521e-05	0.000351968213188611
Gas5	1345.36576457902	-0.146304973	0.151472686327384	-0.965883527	0.334102466138652	0.50968086472683
Trak2	239.227565843396	0.474187450218028	0.351469659002155	1.34915614498354	0.177286817632103	0.326259036494696
Gm19680	22.5117795570334	0.756867220077208	0.827076891886631	0.91511107068985	0.360133323708841	0.535887734537502
Srgap2	432.961253873717	0.175676449203792	0.182960474656773	0.960187983406546	0.336960613549609	0.512753126316338
Gm37954	22.048822087834	1.96370133521165	0.762792999338889	2.5743567873769	0.0100426652579478	0.0357433596335261
Gm29488	5.06519183104023	0.503764517193496	1.93453936094205	0.260405410902666	0.794551069600209	1
Khdrbs2	5.86236696120022	-0.981483927	1.13934836140526	-0.861443225	0.388993978141142	0.563237082882018
Fam72a	176.232651800713	-0.48870318	0.252301282734652	-1.936982542	0.0527474774705329	0.133610857771451
Pdcd5-ps	147.259494518525	0.846117501051746	0.271312663661744	3.11860673818983	0.00181708312336414	0.00854208191222436
Dars2	86.0529441991847	0.507192898573829	0.33590083770514	1.50994829914372	0.131056616988372	0.263224499780759
Gm37634	10.1731374682265	-0.881955489	1.06159342237953	-0.830784621	0.406095311852749	0.579188595660287
Prim2	255.397740846417	-0.444556586	0.28732487993392	-1.547226213	0.121808707174168	0.249212978260581
Gm29228	119.232759727368	-0.619098724	0.315295998581704	-1.963547673	0.0495825707370639	0.127602602766189
Gm37618	3.4144866402885	0.136620674762028	1.78373644059855	0.0765924111054115	0.938947796280307	1
Ctse	15.7854704897358	0.417787791208386	0.767958523445357	0.544023900319551	0.586425026129196	0.736216340302943
Cenpf	432.776199356752	0.26403962799524	0.362979835462317	0.727422303387571	0.466967295709327	0.635723806479769
Stradb	143.736020191831	0.92561799614916	0.350655772164752	2.63967705546358	0.00829850629986125	0.0305642168649819
Rab7b	458.269021993982	-0.430417057	0.202678811892122	-2.123641109	0.0337001652578558	0.0952422060603991
Rab23	83.7291119571729	0.294811951828851	0.518006144101359	0.569128291596411	0.569269079954031	0.721084380878263
Bag2	145.795435663476	2.23270695352531	0.402725385065126	5.54399359048165	2.95649661607212e-08	3.79188816671702e-07
Cenpl	170.647991554146	0.322681183739542	0.232647026682318	1.38699895864204	0.165442080374031	0.310717555040624
Ptpn14	18.7422470195683	0.29296812882892	0.84521779203892	0.346618506600757	0.728877940652947	0.836838457626299
Slc26a9	9.20527213392164	-0.779539102	1.21181133357823	-0.643284215	0.520039697169279	0.680802907683436
Gm37422	298.84591521447	0.40692127305548	0.194880655310498	2.08805369833729	0.0367929910625072	0.101574550692798
Zfp451	938.594832602414	-0.434470231	0.217343984211949	-1.998998192	0.0456085495114376	0.119531983602638
Klhl20	209.641936561618	-0.545339038	0.347024181212995	-1.57147273	0.116072883734478	0.240730435923765
Gm15455	7.86260874265398	0.368687043590585	1.18701812401395	0.310599338065584	0.756105230464426	0.854133121036052
Smyd2	315.722857417613	0.519518337990539	0.186150027559653	2.79085823838547	0.00525684907831105	0.0208942272422294
Pm20d1	18.5797781049814	0.908794467477943	0.797382970251462	1.13972144049094	0.25440237178415	0.421237169637849
Slc41a1	179.177302827518	0.352981480393792	0.362993875137154	0.972417179932916	0.33084304852612	0.50620131765436
Inpp5d	1372.09262680724	-0.918147159	0.132520907546023	-6.928319281	4.25869742654567e-12	8.58487742473254e-11
Bend6	168.237499882334	0.5605352526611	0.364145962286191	1.53931475483604	0.123727473559798	0.252251312634963
Gm6185	16.8897230751634	1.02581437381882	0.87432264554191	1.17326753350077	0.240688537516572	0.405665006209115
Prox1	158.147091063139	0.345662499177894	0.464708557656123	0.743826412238526	0.456981499065437	0.626569157034958
Gm28172	4.3568831417797	-2.235264665	1.69648797653819	-1.317583558	0.187643092493754	1
Gm23153	67.8839908601016	-1.31205427	0.490256328776921	-2.67626177	0.00744484721409475	0.0279448930117576
Rab29	1316.91097008226	-0.964259254	0.121358126049677	-7.945568094	1.93302833036828e-15	5.4159311613354e-14
Nucks1	3149.85947903717	-0.246914574	0.123019033169875	-2.007124978	0.0447363572170102	0.117787181328747
Gm38067	19.761356383839	0.766293508077061	1.26905040903436	0.603832206050938	0.545955205014935	0.702710185946213
Gm37676	225.706148903187	0.85189886199261	0.313906342041031	2.71386317477223	0.00665036277313806	0.0254167231042255
Prdx6	784.87642471362	1.04249669047398	0.342895628102994	3.04027408060405	0.0023636294503617	0.0106720420363094
Tmem237	320.772206897625	0.410073506754062	0.219828109756765	1.86542798010591	0.0621214384467571	0.151094489481403
Slc45a3	119.685425336749	1.05591570650464	0.582384158917394	1.81309139394777	0.069817726314198	0.165162476572901
G730003C15Rik	6.84808344678238	-0.166159007	1.18403666086088	-0.140332654	0.88839716546814	0.935853217098845
Tnfsf4	18.8055811062471	-0.729066697	1.38728071019509	-0.525536534	0.599210262708961	0.745666280653292
Elk4	613.610578748494	-0.215527223	0.142527305890704	-1.512181979	0.130487574221184	0.262536871920971
Rps6kc1	112.22595622876	0.309105911364452	0.343959966968819	0.898668278429256	0.368829378295218	0.54401249780982
Angel2	434.591374407865	-0.403132275	0.190243880664571	-2.119028869	0.0340880272426099	0.0960217499886086
Suco	326.310546403716	0.821077378516341	0.215810801348869	3.80461669844332	0.000142023943404208	0.000918278436268693
Vash2	43.0972631951054	-0.315766457	0.730703366135198	-0.432140417	0.665639361082956	0.794889802080757
Pigc	390.504226194559	-0.203124467	0.194758695887682	-1.042954543	0.296969346547499	0.469426484493016
Flvcr1	1432.81543356634	-0.75372562	0.119044267234375	-6.331473469	2.4283093043499e-10	4.03176433706348e-09
Mfsd4a	15.6776381244683	-0.545345017	0.868165477691091	-0.628157916	0.529900495878198	0.689826905648531
Gm37120	7.67553116892123	2.12833206383975	1.78095557878493	1.19505061731625	0.232067254302729	0.394674982862646
Cdk18	79.90133082	2.76333625333982	0.407433953163339	6.78229252099666	1.18283665578387e-11	2.27947272825986e-10
Atg16l1	367.907477825552	-0.337679217	0.252603360347759	-1.336796218	0.181289164149464	0.33167936863338
Mpp4	10.024196129883	1.4865406977186	1.08531101222746	1.36969097426522	0.170783387350516	0.317926598480869
Lemd1	6.67577355591546	-1.612182561	1.29988396957238	-1.240251129	0.214882522360924	0.374299947359744
Gm7241	4.65337033633832	-0.261237128	1.51214491121809	-0.172759321	0.862840613437344	1
Klhdc8a	18.8407536327952	-0.646224084	1.1106246102315	-0.581856442	0.560663382090135	0.714832231262439
Tatdn3	79.3783870991366	0.586779070948001	0.644041259050618	0.911089255078118	0.362248347427563	0.538057106766027
Dnm3	15.9050613856746	-0.649501667	0.842886849878019	-0.770568039	0.440963011387857	0.612230040440275
Nsl1	54.934309213499	1.04892895778794	0.41951911044337	2.50031269536059	0.0124083728988504	0.0424191261446012
Dnm3os	5.93531132123875	1.94399488825252	1.42325493429651	1.36587960554895	0.171976754969764	0.319642481991187
Batf3	442.233758177707	1.41590961715106	0.224977494191717	6.29356115036322	3.10264199211187e-10	5.09298547754858e-09
Nuak2	244.625982033986	1.16278356289194	0.29390101287437	3.95637820883926	7.60946551983695e-05	0.00052828546020461
F730311O21Rik	3.0209189045178	-1.007240786	1.85612847707289	-0.542656825	0.587366106173722	1
Garin4	18.7376893976741	-1.669187067	0.862526370140146	-1.935230186	0.0529620551253053	0.133974146701498
Sag	1374.63564501113	1.52375599532201	0.19604096465624	7.77264077430923	7.68665023487979e-15	2.02695028882797e-13
Atf3	1874.82156425665	1.34261824773516	0.181790918222713	7.38550781777951	1.51872612456544e-13	3.54331790251773e-12
Tmcc2	40.4389525563546	-0.336873941	0.579281745383701	-0.581537298	0.560878387816701	0.714832231262439
Als2	42.6680804371409	0.417017077492947	0.564995155185576	0.738089652035999	0.460459971537394	0.629779191058118
D730003I15Rik	63.1566883960748	0.059740204206941	0.501444562414255	0.119136209034386	0.90516744435568	0.946226897025637
Mettl13	94.1508455366544	-0.60956777	0.352934616977979	-1.727140782	0.0841423828775555	0.190572932132637
Gm37168	36.3539125294737	1.08530993288649	0.928881232409604	1.16840549148689	0.242643240900752	0.407754992831074
Nenf	602.057327647615	-0.476343825	0.169718859717947	-2.806664065	0.00500574143663602	0.0200570546433247
Pacc1	196.855129825584	0.457519795839309	0.279885925994244	1.63466524518535	0.102119241996838	0.219687053052612
Dgkd	420.500060177847	-0.468975155	0.186245291909627	-2.51805106	0.0118006212775349	0.0407748389453896
Gm19582	9.70487865614453	-0.717543042	1.02846892245051	-0.697680821	0.485376825265643	0.650532094682626
4833421G17Rik	3.8878070768912	-0.784566968	1.99158767160782	-0.393940462	0.693624996144507	1
Gm38365	12.0091793821101	0.978730124875505	0.878461231098168	1.11414151271308	0.26521848193693	0.43366135980841
Ppp2r5a	1632.48409200071	-0.772761673	0.102081916893102	-7.570015306	3.73180258219617e-14	9.33099322942755e-13
Fzd7	279.865911519658	0.585428215634568	0.208547205786707	2.80717362491693	0.00499782960215172	0.0200338802957872
Dstyk	121.517031995039	-0.210826207	0.371456897399298	-0.567565734	0.570329879701564	0.721990921469848
Gm26813	19.2877990564582	-0.386863566	0.761952398980321	-0.507726685	0.611645031355946	0.755002468391119
Gm2272	4.05781121935403	-1.775440454	1.32742059483497	-1.337511607	0.181055695951351	1
6030442K20Rik	47.9471048855363	0.854924246798235	0.523568864038923	1.63287831939272	0.102494590801418	0.220293168448527
9430037O13Rik	4.95742329944586	0.161298708787668	1.37523543134194	0.117288069454606	0.906631778972238	1
Gm973	8.25513331445303	-3.207790733	1.21722114439961	-2.635339312	0.00840532127701366	0.0308851266595654
Sumo1	2111.6775941967	0.634222862324415	0.258560912319623	2.45289536084407	0.0141711555022806	0.0472238081056529
Vamp4	1847.35870166924	-0.280413876	0.110845561253289	-2.529770908	0.0114137023447432	0.0396782104406988
D430013B06Rik	18.6405502375039	1.20808705462606	0.973615109399697	1.24082611594939	0.214669991360578	0.374033555185727
Dtl	292.23501832908	0.00100924409574715	0.305931724444964	0.00329891938333028	0.997367847930936	0.998747039721501
Rbbp5	797.61478768187	-0.877483809	0.196670840766585	-4.461687384	8.13167955994002e-06	6.9403110949479e-05
Tmem81	57.3575205469322	-1.070006043	0.896560034178108	-1.193457217	0.232690358170176	0.395476987148228
Usp40	249.774228776804	0.153397961860663	0.267484190038064	0.573484219156406	0.566316881087773	0.719089925901616
Nop58	513.657310219581	-0.178560593	0.17624822832782	-1.013119931	0.311002879512452	0.484250927510788
Ints7	444.122164870629	-0.292262589	0.154922866491204	-1.886503882	0.0592270857342273	0.145863645546636
Gm37349	10.2411312208974	4.14862067334896	1.54379053226593	2.68729506150017	0.00720332901857444	0.0271901120211948
Bmpr2	934.520166550801	-0.295090416	0.178008890051615	-1.657728535	0.0973722716402236	0.21148057797233
Gm38125	4.27071499093047	0.194809108240412	1.66174433369149	0.117231697013013	0.906676449507683	1
Gm20528	54.9560486848542	2.63581618181404	0.513693535679892	5.13110638685658	2.88044041069032e-07	3.18974073008556e-06
Fam117b	462.300140390584	-0.741380363	0.263586561708839	-2.812663734	0.00491330022043955	0.0197665847329991
Gm37531	24.4116578129211	-1.669625621	0.62785780487006	-2.659241643	0.00783167699322158	0.029118249294703
Cntn2	6.41563513513192	-0.466561209	1.14112878280906	-0.408859382	0.682642858246581	0.806222540149707
Lpgat1	841.930578332498	0.339225800575777	0.145523229932814	2.33107663108078	0.0197493192905857	0.0619630367610645
Gm38037	3.91793036826642	-0.550555335	1.70640298670085	-0.322640864	0.746967242131518	1
Ica1l	7.85882282430484	0.185989935724299	1.07498639414997	0.173016083493195	0.862638785475547	0.920447219882508
Nek2	263.996128892691	0.236520690877088	0.190269443007593	1.2430828993789	0.21383728665842	0.373100586896926
1700034H15Rik	12.9122957278491	-1.214359671	0.836147426709059	-1.452327224	0.146410641230032	0.285098723040547
Slc30a1	336.206773814649	0.286949527131215	0.256921643833427	1.11687564679158	0.264047498657109	0.43234075177981
Ugt1a7c	11.1423817493295	1.36127039873665	1.08164987493294	1.25851297197354	0.208206298854567	0.366605086957242
Ugt1a6a	9.32866343220096	-0.535152017	1.0226974914445	-0.523274988	0.600782904275102	0.746733669415227
Wdr12	786.548639897665	-0.398501284	0.156580248581939	-2.54502907	0.010926864134014	0.0382958369135872
Dnajb3	22.7178386620882	-0.821692677	0.680576879669791	-1.207347328	0.227298411113473	0.389122975490495
Mroh2a	65.9150678069972	-1.195337608	0.510467267818176	-2.341653782	0.0191985149657189	0.0606187556220954
Prrc2c	2865.41617315294	-0.454968988	0.105896699151276	-4.296347208	1.73635550168176e-05	0.000139352520825508
Hjurp	341.942485368186	0.409724880073172	0.375391385262464	1.09146052935313	0.275070290712777	0.445239291054003
Carf	130.656645654027	0.738602628508138	0.361088785557237	2.04548758657325	0.0408068117895527	0.109811297555463
Gm15464	2346.85825990058	-0.794190203	0.107310849364772	-7.40083792	1.35327827623735e-13	3.17304151743423e-12
Rcor3	318.872615999742	-0.121629005	0.212852775871959	-0.571423154	0.567712837419379	0.719867932233868
Gm10516	6.3038434837302	-1.439737635	1.52837977730113	-0.942002542	0.3461913385755	0.521405529373611
Fmo1	12.4198091778278	1.07374379550752	1.0610172791848	1.01199463625371	0.311540618023287	0.4847274403886
Trpm8	7.29753798316891	-1.925161268	1.24367061620123	-1.547967157	0.12163020403636	0.249027129360221
Nfasc	7.13937209460737	-1.658644301	1.11389733309361	-1.489045939	0.136475272001042	0.271221914844376
Nbeal1	543.716731346288	-0.005996862	0.193890832614655	-0.030929062	0.975326112862401	0.986168307447145
Gm10538	2.25015828401005	-1.794257936	1.89032118809932	-0.949181519	0.342528299546872	1
Glrp1	30.1226748398496	0.832522011779226	0.684811015615778	1.21569599903504	0.224100748853583	0.385436092026606
Gm29336	6.23579098252502	2.29403223422952	1.41614575322147	1.61991251889928	0.105251070243488	0.22462787922743
Cyp20a1	289.720382702845	0.878915962469003	0.257528250125558	3.41289144798866	0.000642775400323845	0.00348364284320592
6030460B20Rik	13.9699585034928	-0.556677737	1.1996686628873	-0.464026238	0.642628947300763	0.77879462386119
Arl4c	190.493807376567	1.44090527756146	0.468994181185321	3.07233082065061	0.0021239419121871	0.00977262422352362
Kcnh1	3.55971714514846	-1.684159524	2.03733760018278	-0.82664725	0.40843702819325	1
Sh3bp4	47.0358821614204	0.871126579124559	0.633644043241969	1.37478855583892	0.169197007109243	0.315691333847273
Dst	1599.4252594221	0.108879096802725	0.110074357108926	0.989141337386884	0.322593995122748	0.497281786488546
Mroh9	3.56843331861874	-2.680074903	1.65289063117072	-1.62144721	0.104921762757803	1
Gm37049	6.1726010561884	-0.304988179	1.1304127302505	-0.269802498	0.787312200668616	0.873924897664703
Hhat	9.39023032936105	-0.285565477	1.03312115893707	-0.276410442	0.78223283719713	0.870647898956465
Gm37354	31.5740964985353	-0.880464551	0.545300834493071	-1.614640021	0.106388673332793	0.226209592491228
Gm38157	74.7979766425713	0.216987186050115	0.695101623346125	0.312166133356973	0.754914268601863	0.853708981010297
Gm26788	17.3027703814165	0.370670068354109	0.794104174849393	0.466777634589831	0.640658978890508	0.777462278733515
Agap1	2334.66757636456	-0.616130692	0.0981047628850962	-6.280334147	3.37846116314907e-10	5.51210284053473e-09
A930005N03Rik	3.28283145138612	0.419806003793841	1.72409949461593	0.243492910417771	0.80762357654462	1
Gm37297	6.43444997378569	0.375642836558927	1.31145554562313	0.286432001307709	0.774547267466373	0.865264978750259
Gm28499	17.7768752922488	1.95893091004781	0.971552251263099	2.01628981611749	0.0437696792004248	0.115873948254443
Gm3052	15.2967443426624	0.826791718988721	0.788656261958062	1.04835497905764	0.294475087844668	0.46662799037756
Gm37233	13.1842817208968	-0.81329017	1.03991669313121	-0.782072425	0.434172011394057	0.606371659295438
4933400F21Rik	19.4421398970209	-0.701597068	0.812474110552948	-0.863531599	0.387845253735163	0.56237765518554
Gm37521	15.8847410996321	0.086948429354718	0.862259747622392	0.100837861902369	0.919679170556396	0.955590849901025
Prrx1	64.4951228678902	0.0145858005622673	0.862587336615845	0.01690936087642	0.986508924936003	0.992200322579865
Ccdc115	1015.05505900065	-0.900783671	0.152373356823221	-5.911687516	3.38620479330337e-09	4.90049683691897e-08
Gm28306	115.328985223887	1.09293744253933	0.428924984514605	2.54808528763173	0.0108315986492745	0.0380338193525812
D130058E05Rik	5.19443022601341	-0.594462292	1.56822632236243	-0.379066646	0.704638373708823	1
Sertad4	8.69433580612061	0.221167730997549	1.25607777022217	0.176078055229358	0.860232620952409	0.919000214894006
Gm2367	243.353984226086	-1.426392356	0.222529518901796	-6.409901767	1.45613428861173e-10	2.49557994082132e-09
Gorab	68.6232283487354	1.23205168586877	0.759343185156757	1.62252287233529	0.104691439819543	0.223864898230819
Rpsa-ps1	372.213934798585	-0.40635943	0.20361503274874	-1.995724109	0.0459639613646797	0.120346191708273
Abi2	343.797718345746	0.276732177067146	0.191584888599262	1.44443634928842	0.148616272116027	0.287549806946928
Mdm4	478.011889135588	0.479352935977445	0.234454054866531	2.0445495653736	0.0408992860948751	0.109964668034599
Gm29257	1428.604755	-1.137619287	0.124458970555354	-9.140516607	6.21546966431774e-20	2.5166637169844e-18
Syt14	3.78486744050342	-1.368602265	1.5213512949312	-0.899596477	0.368335032657379	1
Imp4	612.390723742492	0.124034989120515	0.154758507924288	0.801474444178511	0.422857033059162	0.595211738818622
Iqca	3.10147417361182	-1.938814775	1.71833990731869	-1.1283069	0.259190330249015	1
Raph1	443.885016331284	0.566665484548282	0.254197879300173	2.22922978786588	0.025798619530291	0.0767938604647852
Gm11575	531.393107402482	0.975790845239421	0.180107471891474	5.41782545161368	6.03282685782962e-08	7.39492604682396e-07
Pik3c2b	37.8385912703054	0.0651635007041327	0.559204891093876	0.116528846120542	0.907233425922435	0.947444516201991
Gm11578	19.3313331546465	1.89422121849887	0.988187457551656	1.91686425892514	0.0552551787397374	0.138362083430214
Eif4a-ps4	1179.31254360784	1.66608291414047	0.142110255173345	11.7238753255927	9.61698021485071e-32	9.3334280147015e-30
Gm26616	49.8348647423244	-0.027234943	0.728134551167152	-0.037403723	0.970163104591247	0.983483063223173
Ptpn18	96.2621293854644	-0.487138984	0.620953847415077	-0.784501113	0.43274612915154	0.604970605855746
Ppp1r15b	1402.13316661797	-0.829984613	0.12603339572576	-6.58543403	4.53558448197559e-11	8.26854389827716e-10
Gm28417	341.662149571039	2.30321818925183	0.512452743265542	4.49449870162633	6.97340289251087e-06	6.04211825403565e-05
Kifap3	368.861759012443	-0.551213795	0.250193352833535	-2.203151238	0.0275840908313179	0.0810349917572248
Cops8	898.603904875502	0.0636043884412366	0.218090559243921	0.2916420988682	0.770560283751438	0.862602355816165
Rpl18-ps1	273.438576879381	0.246643009663814	0.202647055427495	1.21710630901351	0.22356377059577	0.384899293414152
Gm11582	4.43129553955023	2.40670260283197	1.37887480535169	1.74541052856364	0.080913434283677	1
Prss40	3.13356712868877	0.389106484044183	1.7610138202851	0.220955951374186	0.825126730982578	1
Gm11590	3.70945988842527	-2.971281931	1.81385006811857	-1.638107792	0.101399209769077	1
Scyl3	314.178107973392	-0.092622138	0.248298304249266	-0.373027672	0.709127848699509	0.823503308167171
Pard3b	59.9324362763998	0.232060961781216	0.479476925067553	0.483987757593384	0.628394557527247	0.768874421936865
Pard3bos1	3.34121852632869	-2.020339967	1.67631282683258	-1.205228484	0.228115109099408	1
Gm11599	54.6526228964887	0.901897930848537	0.470565334826201	1.91662637278975	0.0552854150789795	0.13841151459064
Col6a3	36.4706563687233	0.188435861820609	0.875612458980958	0.215204637494436	0.829607775438747	0.899139718855672
Arhgef4	676.603161386899	-1.150857512	0.185715650709509	-6.196879519	5.7593552033482e-10	9.15854221018917e-09
Gm38336	12.03936351	-0.889185405	1.53969855758025	-0.577506163	0.563597576839326	0.717056397611435
Mlph	79.9364104003487	-0.978515168	0.349253131261885	-2.801736278	0.00508284052506287	0.0203140992158531
Plekha6	34.657154287635	0.242219052306022	0.672194726960528	0.360340601601067	0.71859244008239	0.830291248648367
BC055324	201.067017100833	0.0335452080385812	0.257862989584816	0.130089269858355	0.896495799391819	0.940975744840516
Mettl18	60.3643029122149	-2.070910441	0.564174120970421	-3.670693787	0.000241892994232886	0.00147964954367017
Fam168b	1103.68157605479	-0.661165529	0.159819063142149	-4.136962865	3.51933038158621e-05	0.000264941832964834
Lamb3	36.0012341142523	0.861786573047637	0.675101457529945	1.2765289771418	0.20176859019081	0.358520688851821
Plekhb2	2844.31690598508	0.189160537426624	0.133180941438321	1.42032737855535	0.1555123940557	0.297348162412991
Hsd11b1	31.678707764397	1.51540888959084	0.935234758694016	1.62035133478891	0.105156827402147	0.224503089503075
Hs6st1	465.300164609177	-0.79708853	0.203296020811767	-3.920827011	8.82455959963705e-05	0.000603607283115415
Gm37335	462.543342430239	-1.019097162	0.207224816280333	-4.917833588	8.7507252305029e-07	8.82478064487995e-06
Snrpe	4197.87470366963	0.579717531429403	0.112598799055148	5.1485232195547	2.62545289980566e-07	2.92324229435488e-06
Gm38022	54.0557430912968	-1.560095671	0.417529634570653	-3.736490878	0.000186606215488825	0.00117387966095008
F5	5.41929181141264	0.0290770048841491	1.63771647839549	0.017754602379428	0.985834621097902	1
Slc19a2	279.526265940451	-0.306440967	0.261346648183653	-1.172546	0.240977915049077	0.405862079304412
Zc3h11a	12.5232792886883	0.74759630975264	0.91375979831535	0.818154082868324	0.413269210383213	0.586627917151322
Uggt1	792.623850948692	-0.197065718	0.130674293577997	-1.508067979	0.131537129562275	0.263943416327242
Plxna2	131.040262560826	-1.356778313	0.345630939187139	-3.925511751	8.65455447615699e-05	0.000594319785728465
Ccdc181	57.2184961226288	0.176126391113331	0.387795818936296	0.454173001649262	0.649704313499142	0.783900479173339
Gm38036	2.74764869687721	0.0146462019006165	1.74715368182464	0.00838289273174913	0.993311497651295	1
Neurl3	48.4080577256682	-0.332520026	0.781541771922387	-0.425466735	0.670496465931196	0.798034481354862
Zbed6	71.3388220372049	-0.226031213	0.587919419593095	-0.384459511	0.700637899672605	0.8177162916215
Blzf1	184.053941937301	-0.453167672	0.351208956294526	-1.290307845	0.196943793997196	0.352187289293496
Lrrfip1	1055.81551608156	-0.476126782	0.181676632742868	-2.620737596	0.00877397670832331	0.0319714405775714
Cd34	39.4149452432883	-1.000849194	0.875525740065998	-1.143140799	0.252980137225576	0.419650029884174
A330023F24Rik	61.9672802705358	-0.231985746	0.40121271802145	-0.578211347	0.563121438979891	0.716769230199662
Gm32250	5.60946360417845	-2.385294225	1.48829683081917	-1.602700601	0.109000770856735	0.230203759247403
Gm37334	7.71204831057669	0.227984994402934	1.06063169822762	0.214952084483154	0.829804676321027	0.899163866936647
9630010A21Rik	81.1189112742119	-0.350383092	0.550606069689046	-0.636358934	0.524542500366543	0.685078121316681
Rbm44	15.0962686156326	-1.068494883	0.747173526568665	-1.430049171	0.152702906906537	0.293556292754368
Gm7776	55.2499150144344	0.92838744463288	0.381892318481374	2.43101890167545	0.0150564290675279	0.0495598682663314
Ramp1	535.486856939766	-1.75541902	0.248896172798952	-7.052816441	1.75332083312088e-12	3.67202721312569e-11
Nme7	187.791662964706	0.901823363883739	0.359885473523279	2.50586208733264	0.0122153254890214	0.0418925588902178
Cd46	25.8746258216169	0.103709282095376	0.619690986805911	0.167356447493174	0.86708959167454	0.923287118654464
Gm37366	7.24909923798992	1.23065179915283	1.40142106255992	0.878145642327404	0.3798646864275	0.554671836135955
Atp1b1	141.719325294395	1.55817320714454	0.402881476101543	3.86757222551433	0.000109924276503968	0.000733659793696102
Nrp2	5434.70860881631	0.58919219974108	0.0989776556738087	5.95277990502043	2.63625723715505e-09	3.85368410412696e-08
Gm29083	121.655701304925	-1.924970915	1.65415154949011	-1.163721012	0.244537091284515	0.409949635357924
Gm37121	71.5314678542513	1.3212907011935	0.477778447231878	2.76548829033353	0.00568376456354259	0.0222528424209565
Ube2f	1058.72696296467	0.29113452866294	0.142331600390191	2.04546655742518	0.040808882993179	0.109811297555463
Gm7785	5.9297423098518	0.906227165112056	1.21442741254049	0.746217646072644	0.455535950165906	0.625256040209104
Arid5a	25.7864358335831	-0.74860477	0.588093147702141	-1.272935713	0.203040855106627	0.360069060935064
Cr1l	758.557053429087	-0.27691328	0.189031355629764	-1.464906595	0.142946403226426	0.280149357754465
Sft2d2	382.866227696743	-0.380332259	0.248812691930078	-1.528588658	0.126366449465065	0.256195722325296
Tiprl	660.981552737299	-0.56876664	0.188689897895258	-3.014293007	0.00257578909908236	0.0114758535630673
Gm38190	28.7287643079553	-1.77842734	0.829178092070608	-2.144807438	0.0319682462379988	0.0913628020900185
Gpr161	12.2074682563971	0.122127349791694	1.0849968647266	0.11256009465287	0.91037932377554	0.949721854745349
Scly	326.077741472124	-0.805625686	0.197336708860554	-4.082492766	4.45551993592997e-05	0.000327975848445993
Gm17090	2.40399191729071	-0.086653613	1.91550722280946	-0.045237947	0.963917648246823	1
Espnl	4.25316791642663	0.258994783518748	1.54077951778904	0.16809334530251	0.866509844542119	1
Dcaf6	162.916571341841	-0.305456749	0.349132293197099	-0.874902595	0.381626907198303	0.556178605830919
Gm37864	2.84341360988207	-1.829504691	2.10991902921304	-0.867097109	0.385888804287607	1
Cr2	4.4891046235157	-1.543034169	1.61623098152081	-0.954711416	0.339723655179931	1
Mpc2	2101.25190331803	-0.242168332	0.155701548407848	-1.555336697	0.119865901950649	0.246453802374438
Gm37860	11.8291534231763	0.00905345672871644	1.47973346975943	0.00611830232520749	0.995118331492835	0.997442343299418
Erfe	28.0984527820264	0.512400024526222	0.889201110686762	0.576247620890258	0.564447821417273	0.717438978035807
Atp2b4	11.1671728370147	-0.411674905	0.86656338627461	-0.475066119	0.634739846561891	0.773770270706849
Kansl3	192.320634343513	-0.319927195	0.294943464665009	-1.084706846	0.278051514773049	0.448522440040007
Gm28441	79.0543707725825	1.3495938108822	0.602304128906354	2.24071817892524	0.0250443358013553	0.0749964766154212
Optc	3.26356675359426	1.036671278	1.70393409509344	0.60839869374945	0.542923077626125	1
Fer1l5	13.5974843257205	-0.826135454	0.76387922796962	-1.08150009	0.279474720612077	0.450010183372161
Fmod	3.24508974728256	-2.372886715	2.01410833087235	-1.178132615	0.238743741356313	1
Btg2	1140.70262673131	-0.573640492	0.155517472668557	-3.688591913	0.000225498565693765	0.0013920285229122
Ilkap	469.884961096414	-0.081157432	0.210917342174804	-0.384783114	0.700398110529628	0.817550875700672
Gm8618	448.269804255168	-0.510717879	0.173845253426756	-2.937772929	0.00330579051995368	0.0141844630605488
Hes6	210.931790705073	-0.07114383	0.240118868962391	-0.29628588	0.767011768447044	0.860317977857794
Lman2l	196.908943281801	-0.646211484	0.238113782509803	-2.71387686	0.00665008806259829	0.0254167231042255
Cnnm4	161.632233471145	-0.55117199	0.267353572109619	-2.061584538	0.0392473074019601	0.106623470352744
Per2	104.812368319451	0.284764705414232	0.424220025085447	0.671266532872591	0.502050750745233	0.666183403860443
Traf3ip1	89.1727824216211	0.20768382436429	0.383276170533064	0.541864692697803	0.587911721178165	0.737209582839993
Cnnm3	150.068013336573	0.276643368254016	0.309145595595191	0.894864336402401	0.370859613252294	0.545896401167472
Gm38033	7.95930539559772	-0.884906061	1.02547176365534	-0.862925818	0.388178254336619	0.562547734963813
Chil1	10.4947384514354	-0.057426854	1.04973577710709	-0.054706009	0.956372682434356	0.97518842352651
Asb1	93.7968098656392	0.750824394498853	0.516508065617987	1.45365473354325	0.146042054036959	0.284616477943056
Mybph	3.47746800999294	-1.438681663	1.9880492510529	-0.723665001	0.46927142504905	1
Adcy10	10.873857766053	-0.379709955	0.875069265571816	-0.433919885	0.664346619336462	0.794269909923428
Ankrd23	2.00598262727308	-1.793507899	1.95186342572237	-0.918869566	0.358163800171164	1
Gm37600	5.22488671101091	-3.394099222	1.47794406917098	-2.296500451	0.0216472833794289	1
Gm11605	190.329381798761	1.1423267962116	0.397025286262007	2.87721421213898	0.00401203140439106	0.0166641357339234
Adora1	6.96299264489911	0.534308853425412	1.23492560590715	0.4326648106328	0.665258297927708	0.794633328261216
Ankrd39	65.1520971224878	-0.989908548	0.454641206965264	-2.177340137	0.0294551986048308	0.085386063022595
Mpzl1	31.3604474964068	1.26039103210532	0.598667811191561	2.10532620686036	0.0352629223893125	0.098593748551526
Hdac4	411.374984742685	0.168660222417871	0.19831639621552	0.850460303012865	0.39506922175091	0.56916086212611
Gm37036	3.65900883968239	-0.704144309	1.69240497956393	-0.416061355	0.677365107588253	1
Rcsd1	7.94698552578903	0.255128519369869	1.02993564273474	0.2477130694229	0.804356419040792	0.883463999858177
Ppfia4	141.821589148376	-1.132135176	0.253625367391842	-4.463808917	8.05153748898768e-06	6.87502711304581e-05
Ndufa10	1365.80507576425	0.513977502435129	0.121020417814228	4.24703130032248	2.16621706218353e-05	0.00017050808882438
Creg1	8834.93417107154	0.937382559642779	0.0979298484321004	9.57198009238942	1.04877483795577e-21	4.79279918665809e-20
Tmem183a	905.65285587147	-0.44083251	0.224567442201333	-1.963029483	0.0496427483107985	0.127660191503893
Or6b2	3.85438195677448	-0.836585475	1.71002316585301	-0.489224644	0.624682664049812	1
Gm16565	3.98493170565367	3.365508098	1.92323724361646	1.74991832601031	0.0801324079605314	1
Sema4c	12.4786346955764	-1.060528432	1.0080462766734	-1.05206324	0.292770536216167	0.46474021211348
D430040D24Rik	3.62745820495479	-1.825694121	1.77511587979394	-1.028492924	0.30371801785875	1
Cops9	6506.28763443486	0.958643282359688	0.143049028122275	6.70150154071835	2.06288681185771e-11	3.88789118054624e-10
Cyb5r1	599.225455296936	0.68222354502744	0.271496836450605	2.51282318404311	0.0119769346698284	0.0412780021899193
Otos	6.73339602998939	1.36164164983538	1.47828742600835	0.92109398069634	0.357001362595978	0.532658820426109
Fam178b	7.99364868063231	-2.481769547	1.0311868933716	-2.406711686	0.0160968721291776	0.0523983244204971
Gm6428	100.866565474215	0.40264401742347	0.332290421609389	1.21172321330641	0.2256183501561	0.387232661507661
Cox5b	4176.73713579165	1.01569136372328	0.114375542455534	8.88031953263214	6.66685733092316e-19	2.50046991686496e-17
Gpc1	325.928486245674	3.77839346325738	0.451306783808551	8.37211759010523	5.65919298404946e-17	1.8402639983365e-15
Gm29480	9.8463682035027	2.04335297253268	0.933278719903728	2.18943486972837	0.0285652475517324	0.0832548732049564
Adipor1	3545.75211550332	-0.727466685	0.139025347813433	-5.232619064	1.67124932889092e-07	1.92572107493013e-06
Platr1	2.9888714837087	-2.031712996	1.74823993569179	-1.162147686	0.245175480115888	1
Actr1b	712.535993803822	0.514457284224655	0.154166576811875	3.33702216695407	0.000846811940058956	0.00443745483090176
4933424G06Rik	5.4422285092071	-0.820952136	1.86058457254148	-0.441233442	0.659044004920207	0.790550492140523
Gm33533	5.6298385479043	1.21519132760144	1.19901536199365	1.01349104116639	0.310825673173513	0.484180641006107
Ankmy1	314.747099325176	3.60643034564889	0.463408502156187	7.78240003985379	7.11614267630302e-15	1.88708076492159e-13
Cd247	21.1840596474102	0.168392572868268	0.600541950845575	0.280401015501361	0.77916985802979	0.868175056379402
Dusp28	110.06136023507	-1.600087095	0.426106496982661	-3.755134235	0.000173248599512069	0.00110051438313537
5033417F24Rik	81.5071089224459	-2.337236408	0.342292724873312	-6.828180205	8.59985200032395e-12	1.68139162473624e-10
Klhl12	97.5718780860802	-0.617455416	0.391053948272107	-1.578952005	0.114347066174983	0.238310955994451
Rabif	205.897987752567	1.15906431590705	0.30469376169007	3.80403034666012	0.000142360728594408	0.000920139992439243
Gm15454	372.952957699326	1.769769789	0.259261070578079	6.82620720989816	8.71889716076769e-12	1.70289829608853e-10
Zap70	2.26349943574527	0.143641271194046	1.93502752765065	0.0742321590475996	0.940825657213725	1
Rnpepl1	1146.07884136218	-0.463722026	0.196122524985505	-2.36445062	0.0180568343338409	0.057730357758118
9430060I03Rik	2.17587860680722	0.0746074836418862	2.26278235136359	0.0329715686517206	0.973697260238429	1
Adam23	8.71797403572269	-0.444364301	0.938930173352715	-0.473266611	0.636022979870905	0.774668652412582
Mdh1b	53.8075156001656	-0.109709776	0.566244402617296	-0.193749864	0.846371745864423	0.910391180937806
Capn10	114.615473600965	-0.275377951	0.466562167084558	-0.590227778	0.55503795153038	0.710466690557753
Gpr35	90.0619048317904	0.0160346095642548	0.484957424265524	0.0330639531677229	0.973623588228028	0.985240509467769
Tmem131	757.619317121964	-0.617215546	0.180110591000885	-3.426869807	0.000610581738944803	0.00332544246405029
Kdm5b	136.486330324457	0.500604570540726	0.416833707991567	1.20096950160963	0.229763032058032	0.391834174047442
Gm38115	23.0704138342095	-0.611825561	0.719226849249451	-0.850671192	0.394952030030124	0.569122671162343
F830112A20Rik	2.54731646230037	-0.564268103	2.16261816337937	-0.26091897	0.794154995835479	1
Rpl12-ps1	125.978243903163	-0.072435469	0.265686685880496	-0.272634923	0.785133864196473	0.872690264778983
Fastkd2	363.33054094648	-0.076236622	0.295379663588151	-0.258097056	0.796332003376558	0.879527755624696
Syt2	9.38477300197069	-0.882519077	1.11054075018915	-0.794675096	0.426802522455347	0.599063507737385
Klf7	611.654283144573	0.0380875401077276	0.138927877198702	0.274153329595994	0.783966792063418	0.871907777244375
Gm13750	83.126471174256	0.348617741676061	0.309197730019095	1.12749127121513	0.259534828977478	0.427292913605102
Vwa3b	9.50967537396034	-2.450205894	1.06561775065854	-2.299329091	0.0214862591136565	0.0661775374761859
Cnga3	8.03543614604242	0.77883882465299	1.01342292445745	0.768522998500311	0.442176532565406	0.613507719612488
Ppp1r12b	911.240423971572	-0.100863209	0.153289352404094	-0.65799227	0.510543098009622	0.67272065570195
Gm37949	6.38921390288002	0.834454430648962	1.34007984984141	0.622690081302032	0.533488201949268	0.693059812757939
Gm37677	42.4204899378884	0.645506016485846	0.757909362132652	0.851692891969933	0.394384566778169	0.568435476023836
Gm28892	11.0192284911777	-0.888715656	1.38043441312537	-0.643794191	0.519708901420907	0.680464478160837
Ube2t	400.49091034026	-0.022665761	0.242224011324857	-0.093573552	0.925447919940114	0.958539632337576
Lgr6	16.4153823289823	1.70508361471661	1.22918562766088	1.38716527133608	0.165391372562769	0.31068430236574
Ptprv	22.7048272326698	-1.213702008	0.791061327705396	-1.534270436	0.124963135759863	0.254137602083247
Gm10535	2.59479284120307	-1.381798187	1.82539283529275	-0.756986748	0.449057801591385	1
Creb1	798.566596936623	-0.572831339	0.137378310858184	-4.169736365	3.04952196062884e-05	0.000232455058602105
Mettl21a	254.904737610216	-0.72337242	0.303553799868953	-2.383012237	0.017171623515953	0.0553703249800244
2810408I11Rik	187.047643713991	1.21745763331121	0.40503557419985	3.00580420797927	0.00264879493141889	0.0117566032458168
Ptpn7	1326.78311617174	-0.023420887	0.184073532873668	-0.127236579	0.89875315459306	0.942318522620701
Ccnyl1	267.066809860276	0.201708897991755	0.269389259228749	0.748763698186187	0.453999643381169	0.624116916295316
Arl8a	2193.60230253344	0.256644201596844	0.121298464967465	2.11580749736348	0.0343611832000738	0.0965884561892031
Gm15445	43.0264234677576	-0.308913043	0.573165593322848	-0.538959502	0.589914798827598	0.738786472816684
Fzd5	78.9186072991815	-0.626953216	0.42626993381487	-1.470789203	0.141348133196685	0.277942835699967
Gm4204	284.967799376545	0.418154901126528	0.188592598295751	2.21723919658171	0.0266067504093809	0.0787412600923961
Gm26642	87.509417973646	2.28631643294628	0.924515139525611	2.4729897166632	0.0133987998353871	0.0452101439606933
Pou2f1	199.882204423113	-0.155732915	0.323098069463144	-0.481998904	0.629806725053986	0.770132313113644
Plekhm3	743.212247950516	-0.130404116	0.17016274315321	-0.766349398	0.443468433394047	0.61462080706243
Rpl10a-ps1	3171.22778282582	0.00968867765088088	0.087903289904171	0.110219738777048	0.91223510836643	0.950567332205009
Gm7626	21.5240036820081	-0.829304674	0.674567565105781	-1.229387118	0.21892669794957	0.379274187430484
Elf3	19.1862948134535	0.251816915129518	1.62870461134048	0.154611777590698	0.877127384480771	0.929402577241486
Dusp27	2.63767810958776	0.154605178023906	1.55059706953928	0.099706868445097	0.920577047488431	1
Akr1cl	6.47790895487049	-2.631493824	1.42484653422876	-1.846861231	0.0647672548295864	0.15579888513242
Rnpep	637.802675071556	0.872156635294644	0.230693351127611	3.7805885216527	0.000156458076541121	0.00100094891781048
Gm7329	21.4908600386295	3.51754567318094	0.806182084407748	4.36321488806721	1.28164939571753e-05	0.000105790858494387
Timm17a	1595.17782614992	0.378940678127085	0.270306355523307	1.40189333467008	0.160947101161274	0.304935401491434
D630023F18Rik	3.97054871104697	-0.423359151	1.33880191311891	-0.316222397	0.751833708651743	1
Shisa4	68.6240518493678	0.620303001	0.571472215463325	1.08544734801163	0.277723571446971	0.448147017758276
Kif1a	120.191434837277	2.02105024361685	0.338333322827494	5.97354770356842	2.32148862086429e-09	3.42815590224572e-08
Idh1	5194.19349927698	-1.20844391	0.145414949301455	-8.310314141	9.5449051748781e-17	3.0615242697207e-15
Mab21l4	29.5561737091121	0.499102636650509	2.72233826655338	0.183336010363767	0.854534381029255	0.915874840668231
Crocc2	7.39988544743485	-1.406255479	1.24291320747157	-1.131418888	0.25787882528314	0.425486595285972
Ipo9	596.097231340073	0.17306662440913	0.196268094125176	0.881786849668758	0.377892084316924	0.552566662350283
Ildr2	3.05422150097691	-0.997074627	1.8222846372088	-0.547156359	0.584271315598267	1
Gm15853	9.10455460649468	1.08324653351164	1.17952536693708	0.918374936119048	0.358422607844843	0.534144440438714
Tada1	458.736243577016	0.0172968839632912	0.171403078972684	0.100913496227496	0.919619129361272	0.955590849901025
Sned1	17.2672105398072	0.199969437104831	0.781078361632698	0.256017125716852	0.797937613495534	0.88038017438218
Pogk	799.858484153948	0.253824967537705	0.160464769754341	1.58181118463754	0.113692680945972	0.237307078139876
Gm16418	182.308574032724	0.852295705338399	0.238271284613307	3.57699714727102	0.000347563965301136	0.00203987978138709
Gm4846	3.30970347656436	-0.928036926	1.79822062347609	-0.516086243	0.605794175797954	1
Mterf4	113.945032253105	-1.046244035	0.360998284357939	-2.898196696	0.00375315127875295	0.0157103007813712
Gm7867	645.019348373769	-0.072644752	0.150879598689767	-0.48147498	0.630178957944107	0.770345113759063
Pikfyve	1275.10071782933	-1.473338687	0.177707193148047	-8.290821891	1.1246858991755e-16	3.58908239147056e-15
Pask	71.7591792193067	-0.654101833	0.469615599335996	-1.392845199	0.16366660700246	0.308305640484474
Gm6286	1221.8789862996	-1.16261938	0.109892032656977	-10.57965124	3.7033413200348e-26	2.371650012708e-24
Gm8805	40.3765831360434	-0.24385611	0.46554207971605	-0.523811103	0.600409930082003	0.746665664701714
Fam78b	262.094552025643	0.0710170105804805	0.250711425410789	0.283261963287551	0.77697603257519	0.866846690052482
Ppp1r7	461.677345889434	-0.00704478	0.35864903754791	-0.019642545	0.984328524158574	0.991233425074072
Nav1	138.862350171666	0.220048772573583	0.307319819366486	0.716025321852641	0.473975713486445	0.641356729492326
Gm37333	16.536777897276	0.963875085738717	0.872771324230449	1.10438445785166	0.269426399880506	0.438516619722525
Csrp1	438.578697812171	0.62684064940424	0.172660346381667	3.63048414149827	0.000282890086722824	0.00170307815547619
Phlda3	439.580003185792	0.453899729688075	0.198581389466064	2.28571131921525	0.0222711526201941	0.0682489032443057
Uck2	537.412999263466	0.192010763670303	0.22581755120383	0.850291585603937	0.395162993553851	0.569208847267379
Inpp4a	222.668675606054	-0.104617067	0.327976528431827	-0.318977299	0.749743727329871	0.850506928449644
4930439A04Rik	3.74045892203833	0.345357738783543	2.03506109232637	0.169703867901454	0.865243032052715	1
Coa5	2048.45417816911	0.696456070795509	0.132246887026623	5.26633243665919	1.39176161000759e-07	1.6275830803244e-06
Ano7	4.62861146333899	-2.729520887	1.56004213533185	-1.749645619	0.080179482827685	1
Tmco1	1386.93117950592	0.403900815381532	0.149300176535778	2.7052936222399	0.00682440384221912	0.0259680427528904
Gm56171	995.106598389882	-1.502207815	0.233741878561334	-6.42678079	1.30334559331099e-10	2.25545871607162e-09
Aldh9a1	675.79230719618	0.58811655167349	0.179455053888905	3.2772359369582	0.00104828733363667	0.00536190000481154
Unc50	1459.3898305711	-0.481280275	0.207489343860016	-2.319542131	0.0203656594500769	0.0634770488473759
Mgst3	996.407465775977	0.78014831158635	0.25979699811192	3.00291503464664	0.00267407076558393	0.0118464480880975
Tnni1	5.57022027335003	-1.385491347	1.18313383941252	-1.171035179	0.241584637188139	0.406639957208624
Lad1	18.7750908615117	0.239226218243049	1.00011642277545	0.239198370104918	0.810951766455465	0.88786415414453
Mgat4a	421.692797424912	0.630263901281702	0.159799150802641	3.94410044181088	8.0100082866145e-05	0.000554457485369036
4930594C11Rik	3.38529335337719	-1.695653262	1.61616873670663	-1.049180833	0.294094898252103	1
Hdlbp	1298.77411170185	0.928930836933334	0.17817176114657	5.21368162359447	1.85129096564064e-07	2.11633918039356e-06
Cracdl	2.03315788863105	-1.169578329	1.97042591741313	-0.593566253	0.552802257745914	1
Gm17415	1.97013729060376	-0.727108551	1.74148886239073	-0.417521218	0.676297207760675	1
Pbx1	687.407880923695	-0.548867527	0.189925807940692	-2.889904921	0.00385358359914214	0.0160841224139935
Gm37524	7.40705587192725	0.603287781273729	1.21208488727073	0.497727335444435	0.618676238405938	0.760987536206114
Gm38381	6.51036062897443	-1.063824567	1.36040571012743	-0.781990666	0.43422005930983	0.606371659295438
Gm5265	11.0765986370512	0.79999163997392	0.82917637206459	0.964802745140938	0.33464362070548	0.510242382541821
Map2	6.46067337905802	-1.599644166	1.32260728554103	-1.20946269	0.226485136556552	0.388275447862107
Nuf2	602.030905985186	-0.54057827	0.150255368367859	-3.597730154	0.000321006404741058	0.00189761651129188
Septin2	72.3015471550432	-0.412899785	0.674262746131077	-0.612372236	0.540291506983307	0.698140724279851
Hsd17b7	458.035321222689	0.0760155018681849	0.165325813508405	0.459792093291712	0.645665459033966	0.781121201740764
3110045C21Rik	20.3717813027346	2.95631759719153	0.976748573177058	3.02669251676053	0.00247245321935349	0.0110995101917065
Farp2	153.493828395836	-0.71040857	0.302867144898579	-2.345611209	0.0189959107634609	0.060130297218299
Tsga10	100.851644114507	-0.026143488	0.448837791164808	-0.058247075	0.953551823966016	0.973690338236654
Ddr2	34.1050966493078	2.25364289174667	0.785229231521528	2.87004456950719	0.00410413945438581	0.0169755574796081
Lipt1	18.233817360304	-0.463423826	0.78929599316151	-0.587135662	0.557112597951998	0.712057293750609
Stk25	237.049060200315	-0.185562933	0.263317987886985	-0.704710432	0.480990458226486	0.646588163685784
Mitd1	427.533083487392	0.810859930262921	0.364615503128955	2.22387672302607	0.0261567395625985	0.077641351487404
Bok	209.113581793967	-1.136388159	0.399231257004807	-2.846440852	0.00442109415540935	0.0180486471721698
Unc80	9.36284861614471	-1.01984605	1.38535737809859	-0.736160984	0.461632733393278	0.630695965773792
Mrpl30	1027.76309069856	0.797260203026283	0.152087710694301	5.24210798746778	1.58752410411176e-07	1.84619541891392e-06
Thap4	213.076575179794	-0.035982454	0.225685899254201	-0.159435986	0.87332538864262	0.927357194594961
Lyg2	2.58815093666812	-0.761421616	1.64873415374752	-0.461821946	0.644209011369165	1
Rpe	1184.36817179572	-0.414934716	0.125372735310852	-3.309608866	0.000934264261246596	0.00484181874779821
Uap1	387.971359089302	0.461637180228234	0.290900073542177	1.58692699732612	0.112529179605137	0.235515717386119
Atg4b	264.918901991023	-0.588676375	0.227017350858379	-2.593089792	0.00951179332277124	0.0341445271079384
Dtymk	1055.2657408949	0.135380217284051	0.14422287763777	0.938687533499868	0.347891195900949	0.523212352138595
Txndc9	1627.46408262478	0.391729549630304	0.157057714116966	2.49417579921333	0.0126249998659608	0.0429765860561039
Uhmk1	2870.58533428261	0.581419106269075	0.139811909322764	4.15858068948073	3.20231115296647e-05	0.000243411846540383
Sh2d1b2	27.5388050899782	-0.435137262	0.909691193260039	-0.478335138	0.632411690887786	0.771831679265913
Kansl1l	942.511122055438	-0.760294837	0.152063891285695	-4.999838099	5.73784742494284e-07	5.98516295384065e-06
Gm6345	7.55682520001433	-0.935004192	1.28957154443086	-0.725050267	0.468421193350248	0.637036677656022
Gm37570	7.84150901841694	-1.806699528	1.36123665623642	-1.32724866	0.18442644059539	0.335852695959957
Gm38387	14.7494502544385	0.997700038358675	0.983928644539181	1.01399633387637	0.310584501648896	0.484062782172154
Gm38162	38.8063337494884	-0.038048894	1.13800305799815	-0.033434791	0.973327866080298	0.985047143762624
Ing5	294.297914851123	-0.56751912	0.231236660756952	-2.454278304	0.0141167680075322	0.0470925776126534
Sh2d1b1	3038.69638881819	-1.663479572	0.153012774325856	-10.87150781	1.57574885360325e-27	1.10702236625529e-25
6820402A03Rik	13.0150129044888	-0.434036919	1.02308121734133	-0.424244831	0.67138726862609	0.798367887384904
Gm38218	3.01174978491091	-2.638855712	1.9548359855527	-1.349911569	0.177044350300192	1
Gm7694	28.5893453944716	0.943284692218359	0.95150413750487	0.991361629484802	0.321509029387569	0.496178033222061
Eif5b	2109.98756734981	0.0690419088155443	0.130857329607746	0.527612087320611	0.597768601825553	0.744804936977333
Acadl	3091.69785195726	-0.886452358	0.107030401074555	-8.282248309	1.20871229615408e-16	3.84419512026843e-15
Gm15793	185.953095892002	0.3919726083131	0.226361384179042	1.73162312880658	0.0833406854215636	0.189007278380776
D2hgdh	48.6951166287589	0.692160129074085	0.57780781330863	1.19790718147381	0.23095315366682	0.39330553339715
Gal3st2	4.11991949126594	-2.108152882	1.48426605999432	-1.42033355	0.155510598177196	1
Gal3st2b	3.24167777970645	-1.35339687	1.54738607529313	-0.874634257	0.381772941987572	1
Gm7889	10.4328040349895	2.97417148569487	1.19333318072322	2.49232279277811	0.0126910641366684	0.0431702539413176
Gal3st2c	7.37052260159311	-0.703987842	1.33781742388282	-0.526221164	0.598734550638826	0.745489862121082
Rpl31-ps14	315.144791585361	0.909886228571951	0.203628926114539	4.46835450116821	7.88235991214152e-06	6.73973989217986e-05
Rev1	387.902666528552	0.233460101456467	0.185612591179984	1.25778159753229	0.20847075274939	0.366863340098156
Neu4	1.83555837538699	0.195863946803397	2.36707122454942	0.0827452696699822	0.934054088277211	1
Nos1ap	27.8836983970491	-0.44523092	0.67406710974093	-0.660514233	0.5089238876887	0.671385857441343
Gm7895	10.8317169948496	1.03636561228271	1.02386395937714	1.01221026757616	0.311437527953541	0.484647142434026
Gm7299	355.683732136366	0.044384902315815	0.177378619619558	0.250226901139562	0.802411882739712	0.882620256366379
Olfml2b	105.461833096035	-0.153904098	0.273969677128945	-0.561755955	0.574282304547632	0.725445312286747
Fam174a	2604.54804001682	-0.474266511	0.136141826533196	-3.483620893	0.000494679652666508	0.00277733266321745
BC055308	10.3889776896889	1.17369828251512	1.02149255958653	1.14900326145322	0.250554635815047	0.416956220887901
Gm15427	1281.25271986163	-0.486438967	0.119704232802862	-4.063673901	4.83063021770575e-05	0.000352523665654899
Atf6	288.822019646644	0.0838304642094507	0.223756356403419	0.374650649290649	0.707920299350422	0.822913094781117
St8sia4	746.673532676043	-0.169322417	0.176912855034163	-0.957095044	0.338519284808154	0.514235833399889
Gm37642	50.7591109767456	-0.875277705	0.650975844099859	-1.344562495	0.178766562030052	0.328148272389765
Gm9929	13.5816958004761	-1.549593141	1.34777607242234	-1.149740801	0.250250644275917	0.416671306192692
Lancl1	152.212466461367	0.204964395306454	0.415462424951465	0.493340391325157	0.621772093101905	0.763200011012626
Dusp12	207.775318441619	-0.449483112	0.358690647842231	-1.253121917	0.210161341084229	0.368977781605173
Aff3	7.90162432901309	-2.977046891	1.13406704082988	-2.625106615	0.00866218392561239	0.0316498348440579
Gm26620	2.0639111877754	-0.008278507	1.97065453665787	-0.004200892	0.996648182982768	1
Fcrlb	18.8560805770294	2.30960384894656	1.14414765563575	2.01862394033681	0.0435263208014592	0.115391941431973
Gm28901	33.8273316609812	2.72548237029135	0.986776759374664	2.76200502737674	0.00574475938527171	0.0224589555037159
Gm6430	67.5809525492868	1.73166518228193	0.604928358346291	2.86259547662111	0.00420186643091042	0.0172961830260563
Cps1	14.0091601077088	-3.589895303	1.31946291251607	-2.720724674	0.00651389898391834	0.0249732620788464
Tnnt2	4.91523734893878	-0.204825937	1.60562943817002	-0.127567378	0.898491349122613	1
Fcrla	19.5477346566881	-1.608713362	0.902171177561046	-1.783157567	0.0745606576447744	0.173698102219229
Gm2962	127.719176623351	1.42042441637599	0.347719545181109	4.08497145490099	4.40822354930308e-05	0.000325354892145348
Slco6c1	3.2915078014939	-1.151106357	1.77325945252834	-0.649147171	0.516243254663791	1
Gm7135	4.14782091472657	1.30865728620196	1.47905120976709	0.884795115652579	0.376267144284297	1
Macir	1418.73841032589	-0.581140897	0.178144203755344	-3.262193686	0.00110553579569494	0.00561960798092448
Pkp1	14.336744622692	1.85290025537177	1.44624249772817	1.28118227633498	NA	1
Pdcl3	1250.024604	-0.400755707	0.193601380056325	-2.070004391	0.0384519332484014	0.104954044534778
Erbb4	5.15313668439842	-0.053685508	1.14480806122206	-0.046894768	0.962597098347404	1
Gm37309	4.23386670741328	-0.699413621	1.948367253	-0.358974223	0.719614372683064	1
Fcgr2b	375.586485533126	0.968075319748168	0.254754316017685	3.8000350097345	0.000144675647241231	0.000933180228248683
Gm8840	10.1448718019477	0.384919644379491	0.853189833751985	0.451153575854004	0.651878866220668	0.785204361847431
Gm38204	5.28046843333855	2.34780543375246	1.29285912580744	1.8159793181536	0.0693735447443252	1
Fcgr4	772.398589857473	-1.078843612	0.141781131214416	-7.609218538	2.75758137117322e-14	6.96909289348315e-13
Npas2	9.39989693509286	0.397050703919048	1.27212867707575	0.312115205854609	0.754952970778705	0.853708981010297
Gm3617	3.36662819533757	-1.227391724	1.69511470535881	-0.724075911	0.469019132624524	1
Igfn1	10.1643052049408	-2.006136417	1.20167148258499	-1.66945496	0.0950272493767962	0.207536602629198
Fcgr3	8206.5069147287	-0.626168702	0.107961306509622	-5.79993631	6.63401114487071e-09	9.27284052231817e-08
Ikzf2	243.101981502605	-0.698375749	0.395318371931015	-1.76661597	0.0772925646738844	0.178757450888084
Tmem9	236.369578183824	0.397407179710279	0.25432486442836	1.5625966442704	0.11814749809939	0.243912400681505
Rpl31	6123.12681608699	0.326805584644809	0.0883377923899835	3.69949911360775	0.000216025394811213	0.00134223552426682
Ppip5k2	680.915388060419	-0.448140282	0.201216977261753	-2.227149458	0.0259372867113201	0.0771480622749977
Cfap126	26.7673258182152	0.66390541491165	0.682752268183176	0.972395766151495	0.330853697421636	0.50620131765436
Sdhc	1714.53536519463	0.197746444064525	0.185269943945273	1.06734227826472	0.285817303264542	0.457032336075063
Gin1	161.15632498139	0.319526137253898	0.281491863199136	1.13511677965574	0.256326391898124	0.423491866151096
Tbc1d8	233.181977834214	0.912677619354035	0.287150555157718	3.17839406179363	0.00148093325578086	0.00720797382222455
Bard1	141.57189206548	-0.926150333	0.317478376740628	-2.917207597	0.00353180620774838	0.0149868936848065
Gm8870	2.63397315605875	-1.351236536	1.59291727024556	-0.848277912	0.396283215761035	1
Cnot11	481.991176781889	-1.010801539	0.185275652661894	-5.455663085	4.87904273193332e-08	6.06353904665615e-07
Mpz	6.80829622562471	0.12443642164187	1.49833425802034	0.0830498408320989	0.933811909209303	0.962838836435505
Gm15832	408.676185382921	0.177396813791543	0.20834208881692	0.851468922092984	0.394508919889548	0.568571183686498
Rnf149	1565.92342018073	2.41317662535394	0.154607915077975	15.6083640616774	6.38533560810737e-55	1.87848591921009e-52
Abca12	7.72446326477829	-2.424737193	1.49005055553056	-1.627285184	0.103676543063465	0.222221090277021
Gm23722	76.7063203826087	0.413775169300572	0.388761940762663	1.06434073378901	0.287174371443298	0.458670031890081
Gm5100	170.081285435001	-1.164171369	0.262634699793625	-4.432663963	9.30758713653141e-06	7.89028593456161e-05
Creg2	127.896261388227	1.70890775510314	0.409508241194554	4.1730729279542	3.00518696014954e-05	0.000229261183491473
D930019O06Rik	59.0313582711662	-0.755107687	0.618988936874238	-1.219904981	0.222500897398552	0.383525304057487
Pam	331.513104341176	0.512908662927534	0.18257402637123	2.80931889996571	0.00496464421995771	0.0199263102479991
Gm37140	7.98638547864307	-2.184750902	1.09782370542584	-1.990074446	0.046582735346806	0.121644901679565
Btf3-ps1	300.623028471151	1.00888569927979	0.174850835292301	5.76997929459827	7.92812731897707e-09	1.10162938126716e-07
B230216N24Rik	24.184254407736	-1.57014957	0.815486798497094	-1.925413842	0.0541776052101053	0.13640758904732
Gm29462	5.59412006420649	-0.740982129	1.22399137402943	-0.605381822	0.54492532618086	0.701816406138124
Atic	445.046706251692	-1.204657214	0.233862161098111	-5.151142061	2.58904974909666e-07	2.89469291425131e-06
Nr1i3	319.788419733289	0.197604156559125	0.230553198910087	0.857087030209406	0.391396788471517	0.565644667895435
Tomm40l	320.414190395855	0.302522662950137	0.206037032088642	1.46829266507773	0.142024742486995	0.278749280886598
Cacna1s	7.44700776989445	-0.455609787	1.1043775433882	-0.412548942	0.679937115790316	0.804743274836564
Prdx2-ps1	158.747697036622	0.93901089698432	0.24553476953065	3.82435000460131	0.000131117540664912	0.000857776600291509
Fcer1g	22104.2454733802	1.66496639857281	0.0730738519412785	22.784708268982	6.50143035131052e-115	2.44817861308949e-111
Psmb6-ps2	8.41207429590892	1.32852137301091	1.04142449866978	1.27567708912921	0.202069690742682	0.358818051028438
Gm28187	8.21416123576701	1.71817767460687	1.190551087	1.4431784520696	0.148970207917744	0.288116186407323
Gm37789	3.89951266191184	0.220529119692704	1.6803888358164	0.131236958370746	0.89558786022623	1
Cdh20	2.69170148521166	-2.452994286	2.02884360077689	-1.209060316	0.226639673610155	1
Ndufs2	1280.73419996726	0.455248351153263	0.171558874969244	2.65359837102497	0.00796385537253552	0.0295048148276463
Capza1-ps1	1646.63048404779	0.31161107469731	0.131205535820114	2.37498420131096	0.0175497013353071	0.0564348038840583
Adamts4	9.35779412087482	0.731278816746379	1.00719550897831	0.726054485179525	0.467805369761399	0.636545034720517
Pign	323.201794544911	0.227225725777292	0.237276564926536	0.957640826634708	0.338243904653703	0.513958214576702
Gm28404	4.1221148371414	1.0056107901074	1.56274040761755	0.643491897442193	0.519904970628057	1
Gm20302	54.1946514308763	1.52998803249134	0.425201546864505	3.598265443	0.000320346578008323	0.00189431073201655
Camsap2	403.15399202896	-0.173058293	0.212077876088795	-0.81601295	0.41449272897916	0.587655805814731
9230116N13Rik	12.9477960323208	0.611568138097477	1.15893850463042	0.527696798107942	0.597709795937049	0.744804936977333
Ddx59	67.1211234262739	0.135407477365541	0.46522134057768	0.291060330975791	0.771005178363425	0.862843883632107
Kif14	100.257700086953	0.20103436997366	0.367399202365979	0.547182380035225	0.584253440139689	0.734334030103475
Gm33994	6.01326964777252	-0.970497115	1.49156044737947	-0.650658923	0.515266684793662	0.676388561758005
Zfp281	358.529524954083	0.190592881591364	0.23121986389456	0.824292854346967	0.409773177790369	0.58298393467108
Gm19705	28.9686135553134	0.919057458097839	0.559646904596463	1.64220949057251	0.100546596533092	0.21704456874115
Mif-ps1	79.3757177104667	0.864389245923743	0.359369322833044	2.40529502938491	0.0161594141109761	0.0525564776095106
Gm29718	7.50178133534637	0.754548818250873	1.24551473459224	0.605812839699486	0.544639042627979	0.701596063811341
Gm4258	26.3494983466896	0.371787272307782	0.582425689574012	0.638342846071417	0.523250526820715	0.683770191489479
Gm37298	20.5240653797953	0.246121914865318	0.683976813299587	0.359839559002001	0.718967118209928	0.830473184150707
Gm37124	44.942189464034	1.0274876507721	0.500518997394239	2.05284445969348	0.0400876650392758	0.108319540378801
A130050O07Rik	8.65237652453678	0.171250819880338	1.03316448187987	0.16575368480413	0.868350795988443	0.924159673668555
Gm26936	9.57854917334814	-0.990084409	1.39460459721617	-0.709939155	0.477741868172542	0.644121788099041
Gm26930	5.48506364351117	0.269317087052832	1.30716852848363	0.206030883688158	0.836766787101999	0.904152896165962
Map4k4	854.014865021415	-0.263142734	0.192108216288248	-1.369763037	0.170760883933556	0.317926598480869
D130019J16Rik	78.8727687233285	-1.287028704	0.498527288649808	-2.581661493	0.0098325976013174	0.0350887315461721
Gm37534	22.5237521898571	-0.603353326	0.658733628037247	-0.915929141	0.359704061432086	0.535486593849838
Mir181a-1hg	39.755167946929	-0.980393936	0.539905421019336	-1.815862367	0.0693914873934758	0.164422718933345
Relch	469.5529942	0.0362841991232342	0.18099412972975	0.200471690310685	0.841111696436056	0.906961286323696
Gm37566	30.2777172522824	-0.612329721	0.811789237278002	-0.754296427	0.450671247194326	0.62053811921711
Gm10193	25.3267089037852	0.678867781507274	0.636080887017627	1.06726643633369	0.285851539707879	0.457032336075063
Gm16894	3.31325007031294	-1.74797254	2.02318500615873	-0.863970687	0.387603993504957	1
Tnfrsf11a	180.752193196382	0.170300921034728	0.512164948002915	0.332511863021439	0.739502783424804	0.844114521647701
Gm7160	68.227494168596	0.826814720218453	0.438675820205021	1.88479665879927	0.0594572962447241	0.146392307270258
Rp1	4.16044772456586	-1.163123107	1.36589797141164	-0.851544648	0.394466872724112	1
Il1r1	92.0042055970514	0.27901247355057	0.54272341586597	0.514096988252068	0.60718418297896	0.751812692169398
Gm38070	3.96129049953548	-0.246461002	1.69436241688989	-0.145459436	0.884348140135043	1
Gm6085	59.2769485637726	-1.615939466	0.425231649461715	-3.800139213	0.000144614823636633	0.000933107573485443
Gm6123	12.2431722027869	1.35879000315984	0.796139122287413	1.70672432131693	0.0878733044360064	0.196531898469065
Zcchc2	813.054475371565	0.0178069600625382	0.210534432233053	0.0845797994829969	0.932595459188532	0.962096366230652
Il1rl2	492.817558272271	-0.062590335	0.172247851147262	-0.363373677	0.716325762785345	0.829011559656546
Gm37372	5.74667494191496	0.212524396804611	1.595680061	0.133187348764698	0.894045215929995	0.939451017163185
Phlpp1	300.228406895166	1.77280476635146	0.204599694630488	8.66474786071012	4.52513361186613e-18	1.60753237064558e-16
Gm38235	16.6778370893903	1.24448105469904	0.895563967009031	1.38960599191514	0.164648555247124	0.309685767586966
Gm6651	3.20476540803093	0.300514424867883	1.54735563715018	0.194211606984773	0.846010194844091	1
Bcl2	85.1915386040677	1.90431256617799	0.545369161345318	3.49178630027489	0.000479801953464364	0.002704703946056
Mrpl15	819.250133966332	0.324931380375735	0.193419215669671	1.67993329541087	0.0929702948022699	0.204538641735203
D630008O14Rik	8.62701578296653	3.50991664256103	1.28050103576107	2.74104943653942	0.00612432921072979	0.0236968496464489
Gm37144	5.81769890034449	-1.019134335	1.21050044635318	-0.841911573	0.399837451912137	0.57344146439684
Gm37053	11.1372290106711	-3.386811013	1.67212349738973	-2.025455069	0.0428206577170479	0.113922190687661
Kdsr	286.486812627242	-0.425711493	0.28456925789586	-1.495985534	0.134657424943322	0.2688293920934
Il1rl1	13.7300846619696	1.18449482559006	1.15176174472169	1.02842001049121	0.303752299673897	0.477100456947852
Vps4b	2181.17156640964	-0.384660003	0.138044189390267	-2.786499055	0.00532807733922957	0.0211416312208671
Il18r1	29.7945903551994	0.519862904238383	0.919318053503304	0.565487539657585	0.571742197141445	0.723195303176293
Serpinb12	59.3403025167389	0.776322997120912	0.734684388609734	1.05667550468845	0.290659708019729	0.462246894382588
Ptprc	6639.16645251893	-0.244106215	0.107991209464359	-2.260426717	0.0237947799119637	0.0721313985159317
Il18rap	22.9520814871369	-0.591957367	0.905622267367757	-0.653647098	0.51333919358732	0.674906099480565
A130071D04Rik	386.859902012493	-1.239329316	0.214381898628263	-5.780941973	7.42835115247343e-09	1.0352405292285e-07
B930036N10Rik	369.599843136193	0.689693046375564	0.310974997917731	2.21784082641275	0.0265656873379313	0.0786320957708806
Alyref2	28.8185172245941	-0.061518461	0.618191377551274	-0.099513619	0.920730475316334	0.955895718995418
Slc9a4	952.65014539802	-0.232688986	0.206802290768368	-1.125176057	0.260514436784716	0.428456133454109
Gm9765	5.11905855229075	-2.481045284	1.26060684449127	-1.96813566	0.0490524307401307	1
Lypla1	1049.73422160495	0.0689017720734388	0.183529246087353	0.375426661103615	0.70734318	0.822597738726983
Slc9a2	86.3131949274514	-0.590028192	0.401071151800812	-1.471130967	0.141255701720635	0.277819111249985
Gm37915	41.2028123406346	0.359318277528987	0.498033292331758	0.721474413581236	0.470617677408052	0.638450275187665
Itln1	5.56963625873605	-3.406396818	1.48278251237962	-2.297300372	0.0216016405773946	0.0665002761267472
Mfsd9	35.7736431118945	0.569662540515279	0.478606027131875	1.19025358692007	0.233946737028337	0.397146259559059
Nek7	994.025759419912	0.321380123975116	0.165581226019588	1.94092127290504	0.0522678272833584	0.132735183718785
Gm37080	4.97468518409112	-2.186333369	1.63981167602468	-1.333283206	0.182438882741783	1
Gm37101	21.6408625997341	-1.59431902	0.902797379969718	-1.76597657	0.077399779828922	0.17893947134319
Tcea1	1092.62267964163	0.293597303150041	0.195888237030857	1.49880006885657	0.133925506750153	0.267595186362293
Cd244a	10.4138036678994	-0.702680906	0.911088995526236	-0.771253862	0.440556474274783	0.611846079342451
Fn1	420.441855585583	0.806593908142034	0.396971416307985	2.03186898352462	0.0421669212630564	0.112591432268257
Pantr1	4.88247484503834	-2.573652164	1.85025152127453	-1.390974218	0.164233244893565	1
Gm5829	10.6477573412831	1.29059026570858	0.898340359232583	1.43663841042506	0.150820763572926	0.290948087761378
Gm5256	28.1150960332305	0.840129643109031	0.563397809653239	1.49118372260999	0.13591326601692	0.270390423982097
Pou3f3	8.81447871982864	-3.193703153	1.48381903038439	-2.152353547	0.0313695194086271	0.0898836267578193
Gm16041	5.15545813451992	-1.120505832	1.88630075210077	-0.594022894	0.55249680045041	1
Gm8885	190.059688899642	-0.280986646	0.243406654627313	-1.154391798	0.248339576234552	0.414295369603415
Lhx9	6.37454278154795	-0.006057662	1.09799030992531	-0.005517045	0.995598057628425	0.997717704334042
Mreg	884.173916991375	0.765079907624154	0.243076861316488	3.14748143233598	0.00164683564855868	0.00787597220323195
Gm25360	33.2846381616815	-0.720863541	0.689230512357389	-1.045896152	0.29560898121324	0.467983342998645
Gm23472	86.1902922047182	-1.287005095	0.433822803033086	-2.966660779	0.00301052911161271	0.0131151055884343
2310009B15Rik	209.690664858571	0.22148383252406	0.312360252996923	0.70906535130205	0.478283923330852	0.644282013913807
Gm24497	58.3181064861543	-1.432322415	0.470078587787446	-3.046985019	0.00231149229994528	0.0104743145663946
Serpinb8	95.64603777	1.37435144060428	0.54701890494102	2.51243865283315	0.0119899949629763	0.0413154511645166
Gm25939	27.8349865425375	-1.563385847	0.596841409963377	-2.619432601	0.00880761753111859	0.0320567993187514
Gm37045	5.8430931492189	1.50221209848247	1.19398497344378	1.25814991971773	0.208337542622253	0.366733288378065
Mrps9	277.239154626256	-0.458148193	0.308072362461618	-1.487144739	0.136976587597409	0.271902497763206
Ly9	102.278576591164	3.00800377873364	0.66389372743162	4.53085133123728	5.87464701208726e-06	5.14215964405295e-05
Pecr	94.0295171667807	1.23947915275562	0.32260783702496	3.84206150782296	0.000122005250737735	0.000804593646546439
Gpr45	9.4145630369525	-1.330606811	1.30326799904045	-1.020977122	0.307265278078078	0.48073713276168
Xrcc5	182.884520919638	-0.021109309	0.326581676094918	-0.06463715	0.948462904836924	0.97110552897219
Marchf4	93.0687294576412	-1.642040802	0.531986809357704	-3.086619391	0.00202446629228662	0.00937448385419882
Gm15843	56.2329276923127	0.258980030349576	0.411102034985741	0.629965332958177	0.528717265944229	0.688945268385098
Atp6v1h	2935.58106981544	-0.145638133	0.134382291622079	-1.083759857	0.278471288045782	0.448962975875995
Tgfbrap1	267.70829000697	0.110583375346396	0.25826813094218	0.428172748000229	0.668525355580458	0.79704884719281
8430432A02Rik	2.37088729396696	-0.912637417	2.21596852453815	-0.411845839	0.680452420393874	1
AI597479	308.004793991856	-1.145383061	0.230874310197188	-4.961067606	7.01067840746098e-07	7.19722208591468e-06
Slamf7	19.9391049435575	1.67766731423011	1.03219951951334	1.6253323921533	0.104091752987196	0.222883530225811
Oprk1	3.98851756995775	0.471124341992555	1.73348392665026	0.271778892639024	0.785792035776743	1
Fhl2	27.4011065086514	1.37242828822344	1.08357268771452	1.26657704073197	0.205306566189674	0.363074300946196
Gm8210	1399.87097607158	1.99663971809663	0.280345178397283	7.12207618305157	1.06313261281385e-12	2.26689250668847e-11
Cd48	825.790153332746	-0.139427056	0.156883039720171	-0.888732502	0.374146858903528	0.548772659536148
Gm37010	12.7695035538842	-0.676761517	0.842896693021274	-0.802899718	0.422032699279873	0.594474844296104
Tma7-ps	720.558071586212	1.18188187274282	0.234330489876568	5.04365383	4.56725264143505e-07	4.88869998481746e-06
Dennd1b	973.700329846632	0.393870918488968	0.156680328408379	2.51385047816829	0.0119421052847473	0.0411805784434473
Nck2	85.092007026758	-0.039374908	0.408808172629208	-0.096316342	0.923269332436373	0.957201228947035
Gm37423	12.4460896130339	0.921464779817095	0.785510588283358	1.17307747796353	0.240764737261441	0.4057157536049
4930596I21Rik	4.99321737985787	1.08853903914545	1.44450180223147	0.753574026327879	0.451105045500824	1
Slamf1	68.9411253395203	1.08000853022145	0.424625125699709	2.54344000120525	0.0109766906700517	0.0384429188868553
Gm16305	3.13690838167158	0.288412446767784	1.77703413823114	0.162299890904105	0.871069700587164	1
Gm37470	31.3371178504421	1.58646747217097	0.504822955952514	3.14262149425748	0.00167442207951728	0.00798127061092438
Gm43544	48.5623405271425	0.374227290677414	0.885921689759977	0.422415767672201	0.672721570888664	0.799368995688973
Gm37655	8.3813845848836	3.0622990336334	1.31338583769628	2.33160655897187	0.0197213984656005	0.0619045363882921
Gm37718	33.2194753701776	1.12384532289881	0.588289625955117	1.9103606001452	0.0560868001156361	0.139904911576205
Smarcal1	192.843251593802	-0.614101269	0.265582400528965	-2.31228149	0.020762176051008	0.0643473663684575
Crb1	5.6367615546891	-1.778384665	1.34118318338405	-1.325981929	0.184845683177821	0.33648598306797
Rb1cc1	670.390530327906	-0.792881785	0.254516284682117	-3.11524972	0.0018378924282771	0.0086272347642985
Zbtb41	124.261748820663	0.209603341798287	0.441684246571707	0.474554715105191	0.635104390217406	0.774114420859282
4732440D04Rik	14.6388390687086	-1.884820316	0.916144497301852	-2.057339558	0.0396535746887943	0.107532407351378
Gm19026	4.79914470145961	-1.286045819	1.61510401803589	-0.796261915	0.425879816838999	1
Rpl37a	19602.7403511918	-0.642853382	0.0957323890311837	-6.715108533	1.87926290512267e-11	3.55963400177563e-10
Igfbp5	2.62075647346368	1.34235714906958	2.17884985593589	0.616085199910661	0.53783828954894	1
Vangl2	34.4056831527609	0.675006135129843	0.6259176385015	1.07842644720137	0.280843489707321	0.451286269882174
Aspm	207.714774337632	-1.370318722	0.290564285121848	-4.716060412	2.4045506585358e-06	2.24567856145397e-05
Ncstn	905.243994415852	0.0117044255190414	0.222664709383983	0.0525652473237562	0.958078307288711	0.975961606321044
Gm5837	41.4402349618926	0.913269419020039	0.547210176419062	1.66895547337308	0.0951262044948131	0.207680447382693
Copa	1879.40189287694	0.529815284555473	0.137972053858159	3.84001882801676	0.000123024874917286	0.000810466180875671
Gm37756	30.4933784104348	-0.098948439	0.635357070718498	-0.15573674	0.876240536433163	0.928776491581579
Pex19	547.298117473122	-0.348882817	0.178660343703847	-1.952771442	0.0508466839239263	0.130017418290467
Gm10171	608.496336629912	1.66262290920478	0.283201036718034	5.87082211446899	4.33639361173987e-09	6.20407438615793e-08
Tns1	632.50767123462	-0.894229585	0.146211646087722	-6.115994237	9.59567931394038e-10	1.48088073871204e-08
Cfh	7.29425801785842	0.191561474620891	1.38727301307179	0.138084913939703	0.890173308487499	0.937003580936022
Dcaf8	1131.09985908042	0.095537817336307	0.156698421403184	0.609692276927851	0.542065671493813	0.699569022063576
Pea15a	1955.8570233716	0.281737041667729	0.154630808147335	1.82199811954217	0.0684552709784188	0.162695763946184
Rufy4	121.566783442018	-1.867738401	0.442510872696588	-4.220774034	2.43464893070511e-05	0.000190047968769966
Cxcr2	65.1278138710758	0.590606622308967	0.603539447503275	0.978571698589364	0.32779164876519	0.502946879875397
Casq1	2.67140392536202	-1.235689497	1.57850571565856	-0.782822314	0.433731462054608	1
Cxcr1	210.699560543496	-1.0096742	0.587278203306758	-1.719243443	0.0855700534973706	0.192878363132826
Kcnt2	1.96162718728541	-2.211871808	2.28877851742633	-0.966398361	0.333844883883225	1
St18	47.9728074892327	2.18673024675099	0.50250060650681	4.35169673117869	1.35088031856951e-05	0.000110970220933799
Gm37599	28.6132101198532	-0.266684512	0.690513351214044	-0.386211957	0.699339699344329	0.816713321314515
Gm5835	87.6060023751073	0.14472196499465	0.329468492708969	0.439258891813026	0.660473957049602	0.791662337491466
Cdc73	1016.69632141364	-0.116756572	0.178263143956801	-0.654967533	0.51248865817397	0.674151921756411
Arpc2	16978.9292551526	-0.006986247	0.0853423604721735	-0.081861416	0.934756916602062	0.963306142626361
B3galt2	13.0852450543768	-0.092342794	1.19285505229148	-0.077413257	0.938294795144725	0.965419662439744
Gm6397	5.96398824047015	0.240959238713795	1.06597539594337	0.226045778946474	0.821165815196298	0.894262824253334
Gpbar1	13.1134430573875	0.223879635421505	1.42011038903564	0.157649459612457	0.874733027719918	0.927928714636641
Igsf8	1138.36223802902	0.181275607057693	0.13612441633626	1.33169061022748	0.182961876035415	0.333896113404555
Aamp	1461.91316839321	-0.014568466	0.146901599337753	-0.099171593	0.92100202948542	0.955933087715077
Glrx2	1046.43356496679	-0.379528628	0.127913350909619	-2.967075959	0.00300646673178782	0.0131031841727086
Gm28364	45.2525891599198	0.369343245732751	1.97553250105331	0.186958830358815	NA	1
Ro60	177.204263963055	-0.755306872	0.286348157860305	-2.637722128	0.00834649427441711	0.0307169261529956
Atp1a2	7.17951617141992	-0.149957938	1.22057464533386	-0.122858474	0.902219169411677	0.94444056724382
Kcnj9	3.95579091398941	-1.621223791	1.5345290105907	-1.056496019	0.290741658513427	1
Gm36937	2.1526421504691	-1.291554619	2.24787528462983	-0.574566849	0.565584277760251	1
Kcnj10	8.30126299197863	0.950318411961502	1.10051327080296	0.863522900789851	0.387850033821581	0.56237765518554
Pigm	356.950638477097	0.115948096850141	0.234544538429231	0.49435428182066	0.62105599569221	0.762684438782007
Slamf9	655.800329387645	0.770042186211957	0.222120941851818	3.46676985876312	0.000526752684450013	0.00292557508637901
Pnkd	464.71751492264	0.494925107161214	0.172208962080458	2.8739799670239	0.00405334672272527	0.0168097823998836
Gm37503	31.0925697106185	-0.346369141	0.531608768073848	-0.651548962	0.514692181709479	0.675917165182819
Uchl5	767.948808068307	0.446525806739946	0.217856021778921	2.04963720118362	0.0403998473524841	0.108991019623523
Gm29170	10.0141938267608	0.810119012462521	1.21829725848174	0.664960055374419	0.506076042212691	0.668988255478519
Rgs2	1998.99269289098	-1.366360482	0.148983787439809	-9.171202487	4.67771501515627e-20	1.91460909359483e-18
Tmbim1	2248.60904553876	-0.548119832	0.130535374455618	-4.199013752	2.68080041128766e-05	0.000207115757668134
Gm29358	3.27011741301434	1.34398962048159	2.01453499311513	0.667146326608772	0.504678671274417	1
Gm37931	15.9674504272166	1.35790586465346	0.877281045515385	1.54785729338962	0.121656658739741	0.24905421015025
Igsf9	46.9742396234642	-0.664041961	0.688392506678669	-0.964626946	0.334731698058431	0.510242382541821
Rgs1	4289.80699308646	0.714132108170951	0.188598965616292	3.78651126657749	0.000152777172083133	0.0009793968661836
Rgs21	2.23299745871257	-1.980762922	1.91254007964437	-1.035671327	0.300355503392516	1
Catip	25.2951265914689	-3.569093202	1.37140467970375	-2.602509132	NA	1
Tagln2	10220.7426322152	0.738675479667958	0.0995257365049362	7.42195441710016	1.1540453490238e-13	2.73657000395719e-12
Gm37125	8.15298203453074	-0.251786073	1.01485737191679	-0.24809996	0.804057066896602	0.883444783421312
Gm5263	13.9901938654253	1.21941638825103	1.12337121417796	1.08549727183757	0.277701471351202	0.448147017758276
Slc11a1	935.454511079033	2.88526713377208	0.355383194155609	8.11874951101017	4.71011528525315e-16	1.39437186463438e-14
Brinp3	2.76791309547271	-0.0774945	2.16457689202861	-0.035801223	0.971440857976238	1
Gm15583	3.94936089551552	-0.522845201	1.49982109287093	-0.348605046	0.727385839127808	1
Gm4034	3.99662952928262	-0.944853067	1.39818467906771	-0.675771292	0.499185864281886	1
Cfap45	14.6683091246463	0.557498968723838	0.98133711940678	0.568101376885496	0.56996613289435	0.721773093229407
Ctdsp1	539.73161323214	-0.231981333	0.198986645824173	-1.165813576	0.243689827050376	0.409027769726606
Gm15443	2.11695490308137	-0.582553456	1.9862032098264	-0.293300028	0.76929283256366	1
4933439K11Rik	47.1471305071162	0.232666390230677	0.480661886035447	0.484054169865091	0.628347425518812	0.768874421936865
Vsig8	42.5657435511966	-0.371895818	0.825996899526012	-0.450238758	0.652538292548508	0.785800509888283
Slamf8	89.6038190815145	2.14956803006487	0.484769052241006	4.43421051762232	9.24102953672318e-06	7.8409240251205e-05
Dusp23	203.361772171401	0.195130213175361	0.273315873932331	0.713936627126431	0.475266367399808	0.642285039147545
Gm2710	57.9513983928565	0.113571162491034	0.471130723404107	0.24106082844786	0.809507971975063	0.886677195792793
Vil1	148.437327589867	-1.250882642	0.306233754278561	-4.084731433	4.41278254286241e-05	0.000325563752809614
Pla2g4a	635.147798164749	-0.023033367	0.184200552856767	-0.125045049	0.900487886374725	0.943350413275519
Ptgs2os	3.71336292009343	-0.317178895	1.35022263711596	-0.234908589	0.814279683007973	1
Or10j2	1.91761797722314	-2.175251217	2.29476473837573	-0.947919053	0.343170664670588	1
Ptgs2	419.047211583114	0.93108894296582	0.36640692669013	2.54113357347428	0.0110493697782697	0.0386471362038383
Ptgs2os2	45.4149097772407	4.16327667385857	0.836535618206429	4.9768074224799	6.46415759428007e-07	6.69088285789473e-06
Rbm3-ps	12.6814063666623	0.441227813510931	0.792126673830425	0.55701673493372	0.577515995344801	0.727858033359122
Usp37	475.712484006229	-0.304161232	0.273112995903312	-1.11368275	0.265415312120856	0.433788150747525
Gm37733	40.3998671937646	1.82614130607965	0.55394229115818	3.296627348	0.000978532414995731	0.00504209313342628
Cadm3	3.64863635348978	-0.478346021	1.75048776505798	-0.273264418	0.784649964956033	1
Cnot9	925.164318503721	0.309641831243228	0.219590071014983	1.41009030969393	0.158513018228326	0.30164575573104
Aim2	150.881172493078	0.0964661686081263	0.409220579374023	0.235731469701961	0.813641048660774	0.889179359874992
Ifi214	19.3650703429342	0.325337741476273	0.815116718422773	0.399130252297845	0.6897972323609	0.810840285426538
Ifi209	56.4715452839485	2.07562363510119	0.665344425114752	3.11962279498052	0.00181082766086317	0.00851930614660963
Ifi208	7.97500115967932	1.13014812472479	1.36524666932295	0.827797752683955	0.407785047632284	0.581165458846465
Ifi207	1089.11822881512	0.491635462756689	0.151369495539915	3.24791637180984	0.00116253433648594	0.00587129734102932
Ifi204	700.505716391155	2.17457558173811	0.286556281302993	7.58865089904903	3.23253368084716e-14	8.10414702303466e-13
Ifi203-ps	97.4203033111994	0.106432228750194	0.377670510358042	0.281812388924128	0.778087370814031	0.867623868385347
Mndal	550.605886559921	0.314588130013051	0.208522430045549	1.50865367310525	0.131387310223083	0.26367553331619
Odr4	513.620988114399	0.115102682908141	0.179438272852017	0.641461161427173	0.521223106865228	0.681735926089511
Ifi211	77.5152305962695	1.08429275928533	0.628266013802598	1.72584977615233	0.0843744421840367	0.190937740077048
Plcd4	173.750470808618	0.367248103151531	0.349587826622695	1.05051742418908	0.293480284213377	0.465670553781348
Ifi203	1017.2765313011	0.583117224625218	0.181557300472657	3.21175311104075	0.0013192769830046	0.00653151381435987
Ifi202b	1154.54123086781	1.890928324	0.183117537090753	10.3263092883281	5.35827239514175e-25	3.19258078024459e-23
Gm18445	17.4988345005578	1.99402853274078	0.748328726573641	2.66464250526745	0.00770702046982617	0.0287455985352391
Ifi205	24.5957464915782	0.957983640000038	0.636569875470172	1.50491513487419	0.132345896656215	0.265057817492098
Or10aa1	1.92166916067755	0.38603731765008	1.99802083076616	0.193209856326699	0.846794619941724	1
Or10aa3	10.3126831612254	-3.610698364	1.4611499387557	-2.471134733	0.013468506422506	0.045404662295961
Zfp142	213.338048364299	0.0987262114292436	0.362495216865156	0.272351763101935	0.785351558664113	0.87272614923732
Tpr	1414.61749100836	0.0639603521201296	0.129841975589401	0.492601501400373	0.622294186978239	0.763591954668032
Spta1	8.62376033071632	-3.564902084	1.49619780953901	-2.382640892	0.0171889529698792	0.0554167134446721
Bcs1l	69.190614364728	-0.021766121	0.581529359285241	-0.0374291	0.97014287029643	0.983483063223173
Fmn2	3.88786565854626	0.085408805647964	1.54048087291659	0.0554429510612877	0.955785578440933	1
Grem2	11.2125461244962	2.05646291901523	1.21279550462275	1.69563863914133	0.089954335579362	0.199858758284019
Rnf25	70.9910461384553	-0.52783323	0.653799246756077	-0.80733227	0.419475076816747	0.592276110336293
Prg4	793.817086516096	-0.033799959	0.118168988520637	-0.286030702	0.774854606524173	0.865454264201052
Fh1	913.010316548928	-0.647924371	0.154512973079659	-4.193333143	2.74885288440096e-05	0.000211678536226999
Kmo	7.79281534891872	0.140779353127427	1.10711431001107	0.127158823487721	0.898814694855625	0.942318522620701
Opn3	133.127437732461	-0.477418258	0.414548326087385	-1.151658873	0.249461278807547	0.415761437318624
Stk36	11.0622344979824	-0.644034049	0.898864309516152	-0.71649752	0.473684198178481	0.641251515912025
Chml	347.314209454461	-0.991831391	0.255226064676518	-3.88608974	0.000101871860826868	0.000686240928675587
Hmcn1	22.3404867859038	-0.58883053	1.02155993404098	-0.576403312	0.564342606110545	0.717353671877488
Ttll4	170.273529606949	-0.454591131	0.289138182125897	-1.57222795	0.115897695682577	0.240586749097196
Cyp27a1	29.3572539804348	-1.119855526	0.600192716747595	-1.865826583	0.0620656318659113	0.15099776673619
Wdr64	4.78358301171422	-2.864907953	1.47242861161815	-1.945702447	0.0516904925208409	1
Prkag3	2.65646579128498	-0.252532748	1.86101512485151	-0.135696236	0.892061423151947	1
Wnt6	25.4646160744788	1.44921787062989	0.793187256179156	1.82708163720492	0.0676874957450684	0.161237369672083
Wnt10a	11.9135007510694	-0.184747487	1.11557299131109	-0.165607708	0.868465680697563	0.924197597938567
Zfand2b	101.400511972108	0.611712682908093	0.339195310984611	1.80342316977326	0.0713217815319195	0.167883582164424
Atg9a	10.9958512506838	-0.872525553	1.25976599092016	-0.69260923	0.488554816207337	0.653535352010782
Ankzf1	117.423031276569	-0.667533638	0.288162795867975	-2.31651569	0.0205301287437666	0.0638244485108978
Glb1l	72.3540339719966	-0.302838464	0.399950923261781	-0.75718906	0.448936603637732	0.61882849207784
Stk16	683.604274537621	-0.317525796	0.164941015922792	-1.925086942	0.0542184823151462	0.136474008693793
Tuba4a	779.176080465394	0.115046721001668	0.235504521725103	0.488511728602639	0.625187420203136	0.766343017420876
Dnajb2	33.7095033292811	0.422695635804616	0.667303467821404	0.633438392257456	0.526447400459983	0.686803745555748
Ptprn	20.9537891920879	2.00173804643985	0.819910909724771	2.44140921007113	0.0146300664711993	0.0484614517100176
Dnpep	516.425956039058	0.447742624907376	0.201798018048973	2.21876621602258	0.0265026335348064	0.0784701343282489
Speg	277.595048705261	0.512075961586564	0.293952398684648	1.7420370232662	0.0815019660725401	0.185687199566044
Dbi	12884.6215687912	0.525925430394527	0.117996547507351	4.45712558125282	8.30659460786003e-06	7.08317768463717e-05
3110009E18Rik	137.666452128782	0.554176903646091	0.345829402077006	1.60245745537475	0.109054488317069	0.230265549628101
Steap3	167.932331088374	0.31511410896425	0.229085295298608	1.37553180160911	0.168966633430623	0.315323993877665
C1ql2	5.07169467508503	1.88613087362502	1.89686229587255	0.994342540167054	0.320056131852096	1
Marco	167.45855890679	0.280236122079444	0.285038429353744	0.983152070809581	0.325532599916237	0.500459524064907
Cd84	3199.45239303164	-0.541210878	0.13900769942244	-3.893387778	9.88539434246727e-05	0.000668612734357853
Gm10521	9.35652900019946	-0.517752987	1.09921523042814	-0.471020572	0.637626044147751	0.775631422613636
Gm37065	17.1357994371321	2.05663199170104	0.733465472855875	2.803992918	0.00504740136907757	0.0201938956602194
Slamf6	343.666481601486	1.48766670416523	0.246580025205567	6.03320038971122	1.60743877643292e-09	2.41925318007027e-08
B4galt3	516.169070102637	-1.002438232	0.188357277072661	-5.322004264	1.02630166220729e-07	1.21836114098606e-06
Ppox	354.217200483281	-0.129737712	0.185765287353066	-0.698395883	0.484929650271311	0.650131495099578
Ufc1	661.49143867096	0.179274741048884	0.336386497306085	0.532942738441009	0.594073219126668	0.741936790327673
Rpl27-ps1	1655.12290363097	-1.11366662	0.119050603201361	-9.354565119	8.39443288294153e-21	3.59205414363689e-19
Gm20045	24.7256757840273	-1.248071899	0.969571053749493	-1.287241295	0.19801019790831	0.353478335661104
Dedd	510.499205934527	-0.50209836	0.220684673791872	-2.27518455	0.0228948613188695	0.0699178828035543
Nit1	546.470066242752	-0.292206111	0.246625905629733	-1.184815158	0.236090538207883	0.399726790679204
Pfdn2	1552.99380620127	-0.209967643	0.184053008784789	-1.140799839	0.253953227706886	0.420641450801905
Klhdc9	33.5590640127732	-0.330002559	1.2752563991112	-0.258773498	0.795810007311969	0.879314015121465
Nectin4	29.4050493348326	-1.202174346	0.639816326110886	-1.878936652	0.0602531435089709	0.147964808397927
Arhgap30	2119.35706946483	-0.470765441	0.161951795734002	-2.90682446	0.00365118027131315	0.0153653156343952
Usf1	293.626276717875	-0.888914016	0.272904102952973	-3.257239472	0.00112501477970069	0.00570783569717183
Tstd1	3.80831228569881	-0.953569022	1.62791034321443	-0.585762616	0.558035049060425	1
F11r	953.558663020059	-0.513165519	0.206362409160965	-2.486719948	0.0128926845561467	0.0437769999681028
Usp21	145.870313006559	0.0441152599746736	0.259103312645016	0.170261273483267	0.864804665812163	0.921801739228183
Capn8	1.96259686787537	-0.666669101	2.01341215403138	-0.331114074	0.740558321288049	1
Disp1	50.9911725188491	-0.034006542	0.510359825137848	-0.066632483	0.94687428545938	0.970270439024121
BC085271	500.256185732645	0.226155234031991	0.139520857057112	1.62094212150242	0.10503005215341	0.224285556254486
Brox	868.126448089583	-0.496031261	0.165110131782308	-3.00424484	0.00266240975648789	0.0118076253922999
Aida	1225.26328921188	0.918973778398224	0.121045327170481	7.5919806231259	3.15052141116678e-14	7.90906895059308e-13
Hhipl2	2.44601595032226	-1.725948269	1.8102905482399	-0.953409535	0.340382612372094	1
A430073I11Rik	2.61081790461625	1.09686624798836	1.82872951556408	0.599796874635133	0.548641616486933	1
Mia3	1116.52058040489	-0.471720299	0.118166391743886	-3.992000532	6.55182259159988e-05	0.000461322796389838
Cryba2	1.93280770391069	-0.776048866	2.34274982260924	-0.331255544	0.740451468362673	1
Cfap65	10.9801181853933	-0.592290391	1.04542277843953	-0.566555851	0.571015977537463	0.722616536165839
Ihh	5.60198896393135	-1.855137996	1.49450135212825	-1.241309012	0.214491616898745	0.373779372660803
Nhej1	58.4990694534802	0.792318792618152	0.561982100091663	1.40986482040784	0.158579602136443	0.30167201225896
Slc23a3	4.36963900948781	-0.471994371	1.62477817884841	-0.290497729	0.771435488068294	1
Cnppd1	469.47699656927	0.246838416713936	0.222984070670317	1.10697780326599	0.268303525244424	0.437218173212915
Retreg2	1179.75942337339	-0.7865126	0.181854408087471	-4.324957579	1.52561217798972e-05	0.000124025155816884
Taf1a	69.7606157396842	0.274735596468715	0.589614307720837	0.465958157512679	0.641245451253037	0.777902984009629
Rd3	2.88011390710808	1.15147911097519	1.82910843318562	0.629530261893631	0.529001963350238	1
Gm26670	8.65108062516441	1.36853728086333	1.74371163756649	0.784841513573457	0.432546496809134	0.604736425478754
Traf5	355.608485997352	0.720662725205608	0.283170974055948	2.54497385407596	0.0109285920828927	0.0382958369135872
Gstp-ps	331.033964714449	-0.165596289	0.2555625321245	-0.647967789	0.517005784050189	0.678009674869191
Gm26879	61.3871808794114	0.411620325888006	0.53970710229882	0.76267353928595	0.445658115016105	0.61624933824348
Chpf	479.818783962253	0.468677847767787	0.196821375276544	2.38123449299788	0.0172547242715837	0.0555906825094761
Obsl1	11.0244390164386	-1.007217911	0.934636838976414	-1.077656977	0.281186864774134	0.451637133171596
Tmem198	7.15526976405132	-0.690478902	1.19536522974414	-0.57763007	0.563513900796133	0.717056397611435
Stk11ip	229.044832910056	0.670610509707508	0.314440851732817	2.132707967	0.0329486899361073	0.0935259963993711
Slc4a3	22.9204898982596	-1.931143896	0.911406822494691	-2.118860478	0.03410225984737	0.0960474717137297
Rims1	4.96508473634325	-0.444244057	1.39889164585057	-0.317568597	0.750812197918157	1
Slc40a1	61.5799415040535	1.45260273204257	0.504520464857478	2.87917504486744	0.00398716961212254	0.0165681812970742
Rpl23a-ps1	7.90671275552622	-0.018683417	0.949090186252769	-0.019685607	0.984294172316421	0.991233425074072
Serpinb2	248.059648991841	1.9245497055203	0.450770657765111	4.2694653530957	1.95942082109361e-05	0.000155728050736811
Serpinb10	1.53453527157468	-0.382593724	2.14717790081106	-0.178184455	0.858578117464515	1
Tdrd5	5.01497946089641	-1.309018616	1.52248775058285	-0.85978926	0.389905220785922	1
Axdnd1	6.77228635830165	0.420930583118202	1.21124105981959	0.347520074311959	0.728200640033578	0.836519929868957
Gm2000	4368.54116845364	0.0534549061366641	0.0956668387826937	0.558761079772756	0.576324787749783	0.727017699623637
Soat1	5526.02166443686	0.0708418125710232	0.0819271723506726	0.864692513343427	0.387207579711404	0.562136194834322
Gm37648	4.25908562368076	1.2400026075434	1.56609422480707	0.791780333457367	0.428488771506376	1
Wdr75	503.245244396311	0.383410661397816	0.321249441792805	1.19349829608452	0.232674279080165	0.395476987148228
Gm5526	1634.15926337824	0.44408013434972	0.145614784550273	3.04969125024802	0.00229076729623297	0.0104054443072314
Etnk2	2.99626946555621	-0.405763736	1.52054118415418	-0.266854815	0.789580948029638	1
Sox13	6.08482580066765	0.508043556552448	1.50353089430245	0.337900310846723	0.735438313301509	0.84146765227415
Gm28100	4.58450377668378	-0.035113683	2.03548130389845	-0.017250801	0.986236535030173	1
Gm18180	41.8091862580149	0.376528177735151	0.493645872784267	0.762749571087168	0.445612761129338	0.61624933824348
Psmd1	925.309004135003	0.699670690038118	0.173051272691721	4.04314096715448	5.27398900554994e-05	0.000380579396977691
Gm22786	7.30081333758255	-1.167908692	1.41904127244131	-0.823026585	0.410492875702336	0.583743192124137
Htr2b	23.2315389858407	0.0215166819157226	1.122363827	0.0191708618927039	0.984704802171077	0.991285997715716
Gm37914	12.5513114466311	-0.473559266	0.848969644155446	-0.557804709	0.576977746451293	0.727423129113763
Armc9	54.8429989479902	-0.821518537	0.578887546103139	-1.419133203	0.155860185482263	0.297861913546494
Gm16341	1.80651518574447	1.2644839517558	2.33357375513025	0.541865860882219	0.587910916368588	1
B3gnt7	897.894200405266	-0.769357827	0.147797350693044	-5.205491329	1.93483982544139e-07	2.20248876864634e-06
Gm28626	48.6906699321903	-1.44921769	0.759516696766217	-1.908078777	0.056381035274507	0.140582986643943
Chst10	72.7307598264523	1.62397832977339	0.649563737544255	2.50010620345436	0.0124156080136543	0.042432577179358
Gm6621	2.49681349948941	-1.191123813	1.59434641849976	-0.747092225	0.455007893288436	1
Utp25	108.724786062407	0.0389190677935848	0.28022290574926	0.138886104579934	0.889540151482527	0.936494183186816
Irf6	23.1479136711208	-0.457981152	0.864682371804171	-0.529652468	0.596352909203622	0.743880520371393
A130010J15Rik	66.0618363503446	-0.411473771	0.471740411308059	-0.872246178	0.383074092323638	0.557812761815117
Traf3ip3	31.2859406648447	-0.556223627	0.705299585823716	-0.788634557	0.430325627207676	0.602448895010322
Gm47985	3.25113964519075	-2.173920749	1.64913066899377	-1.318222255	0.187429257671479	1
Gm8947	3.79833523748241	-1.380742343	1.80934837246889	-0.763115807	0.445394333935707	1
3110040M04Rik	5.41604239785917	-2.255174504	1.4596807758913	-1.544977876	0.122351614947315	1
Gm47996	3.3394987498304	-2.116282065	1.71413227657625	-1.234608375	0.216976290554256	1
Gm10138	58.6485373184775	0.943560750211928	0.581286923592873	1.623227208	0.104540843561988	0.223619064142822
Ivns1abp	3385.85103936714	-0.509414194	0.109184985253517	-4.665606658	3.07707832582079e-06	2.8302506457525e-05
Swt1	337.686385220248	0.385623161475466	0.239979431060181	1.60690089051324	0.108076111044279	0.228609933573945
Trmt1l	411.285884701423	-0.118001969	0.186843397113949	-0.63155547	0.527677392303975	0.687979360314331
Gm37893	12.3814390165957	-0.323326152	0.960144916258566	-0.336747241	0.736307447577272	0.841979752382926
Rnf2	778.441347795574	-0.023339239	0.183564854978777	-0.127144377	0.898826128518439	0.942318522620701
Gm36527	1.88845780933331	-0.879425949	2.03400737487156	-0.432361239	0.665478884878718	1
Rps27-ps1	135.692361674911	-0.717474754	0.288407700461648	-2.487710118	0.0128568481052558	0.043678949138534
Ino80dos	30.3731277431514	0.132434592871572	0.566778972371094	0.233661796445161	0.815247548776772	0.889979755805013
Gm20342	31.7830803123746	-1.372589945	0.742003922179496	-1.8498419	0.0643363397978634	0.154900844720482
Ndufs1	1069.64015642755	-0.021932929	0.143474399849218	-0.152869986	0.878500805753018	0.930281955608427
Eef1b2	8686.72822141544	-0.354975962	0.09847986914107	-3.604553547	0.000312689978088351	0.00185449141178502
Ino80d	445.357126954748	-0.228456886	0.208460207634758	-1.095925636	0.273111319059369	0.443058755406669
Kif21b	116.536174284378	-0.096798335	0.303500579480573	-0.31893954	0.749772360229828	0.850506928449644
Gm37552	2.00595699914442	-0.058653857	1.9717967290825	-0.029746402	0.976269305138834	1
Inava	16.0957125355848	0.840551731163294	1.08769488994945	0.772782642384535	0.439651027630274	0.610994209346236
Atp5e	5714.2337509291	0.834993774604895	0.124816226404478	6.68978544423401	2.23498034461377e-11	4.19125596896296e-10
Rtf1	520.078383843171	-0.644324061	0.166092311969508	-3.879312973	0.000104751906181371	0.000703126163844155
Prelid3b	1097.69175585711	0.468675353864961	0.176859244206484	2.6499907085308	0.00804939845273105	0.0297748672039332
Itpka	24.1532585173333	-0.379271603	0.80036648853778	-0.473872418	0.635590888897283	0.774502544044283
Surf2	1322.76115349821	0.372993973677871	0.146040285692986	2.55404850728654	0.0106478421559407	0.0375074971210575
Angpt4	8.38398655402458	-0.384159946	1.20854797016034	-0.31786901	0.750584300971777	0.850915294960056
Surf4	3056.04795129806	0.862110900542195	0.118931289064484	7.24881490248341	4.2043397671303e-13	9.4349593725303e-12
Gm14444	2.29439318805532	-1.124354902	1.88284100290524	-0.597158708	0.550401424395389	1
Fam110a	108.508967606076	1.82319573518309	0.547286688016595	3.33133579731398	0.000864302736656468	0.00451779342747584
Gm14393	18.0392325456354	1.53673221544885	0.763117485923736	2.0137557372161	0.044035184969205	0.116380469202722
Gm14439	55.6110175710347	-1.119597664	0.403616679219953	-2.773913273	0.00553864414260701	0.0218116695078445
Fam171a1	121.264793821084	-0.63175017	0.337030082515399	-1.874462259	0.0608667392479374	0.149005196536233
Gm14387	8.48309995974552	0.312260789539038	1.05572763521414	0.295777792608129	0.767399783516979	0.860496880713339
Gm14392	1.62536012703478	1.04610978201045	2.4146210893173	0.433239727193066	0.664840620378993	1
Gm14399	71.2744854843029	2.45498811396592	0.508649383922261	4.82648400168144	1.3896455135463e-06	1.35918159631427e-05
Stkld1	6.15033339761384	1.0752877011546	1.46875640822772	0.732107581033197	0.464102907004144	0.633243679474892
Gm14443	4.71389926202428	2.16229789011223	1.30716229419468	1.65419236747828	0.098088433166173	1
Slc52a3	168.325160261492	-0.481869544	0.353389030940727	-1.363566784	0.172703952143113	0.320469047886823
Or4p4	3.23516833632442	0.0236609716119394	2.07546648215955	0.0114003149727188	0.990904061724315	1
Gm14391	163.970566939239	0.763114094576666	0.334272713305034	2.28290872752243	0.022435745290846	0.068675046713713
Or4c103	2.3742477347869	-2.159459793	1.86793924070875	-1.156065329	0.247654436206229	1
Srxn1	983.68751322418	1.05176511055077	0.172835179173125	6.08536477112245	1.16226387965468e-09	1.77191128146869e-08
Gm14442	3.10601833429306	-0.350964157	1.83771725343061	-0.190978322	0.848542577240145	1
Gm14438	922.648246835473	-0.555346958	0.117257486822297	-4.736132193	2.17835528721143e-06	2.05584327556976e-05
Gm14440	121.424105844537	-0.611945806	0.409130998670765	-1.49572095	0.134726388521398	0.268938554185845
Rps15a-ps7	559.879590600057	-0.554746335	0.142251507737743	-3.899757157	9.62892180519093e-05	0.000653309332425711
Rexo4	335.38668360122	-0.133312214	0.205016162119017	-0.650252216	0.515529317594303	0.67663896770063
Gm4631	308.470940702241	0.341382070784226	0.240171727146045	1.42140823501942	0.155198113818545	0.296928166545632
Nmt2	765.44969748925	0.457308722753675	0.22566727985427	2.02647332413008	0.0427163036622846	0.113692757330152
Zfp968	144.993046577735	0.667643657097656	0.241284576990764	2.76703826421203	0.0056568115149618	0.0221749838025611
Rpp38	88.7381788812982	1.44658876285328	0.383463834597503	3.77242553882994	0.000161668221697087	0.00103182687393653
Or4a67	4.1958594566215	-2.354157019	1.80362702262378	-1.305234946	0.191812858198399	1
Gm4724	533.525553587124	0.634900405492227	0.228478257964791	2.7788219813461	0.00545564146529765	0.0215433761553323
Zfp965	153.666123252826	0.550538821176371	0.320607922708746	1.71717160488421	0.0859478220766865	0.193462549100807
Gm11007	207.287654103042	0.581352133616705	0.282967451251445	2.05448411485361	0.0399288592926682	0.108029970220198
Adamts13	10.5367283776153	-0.825637738	1.2866060660269	-0.641717585	0.521056568993362	0.681660164049959
Zfp969	121.421194751243	0.762999276872669	0.270372426131002	2.82203066263487	0.00477206143881462	0.0192869747323032
Csnk2a1	1669.94918222891	-0.324193064	0.118444704670046	-2.737083645	0.00619865299476118	0.0239450633125489
Gm2007	200.5363504	0.654827784481131	0.271108904946505	2.4153680404203	0.0157193172335348	0.0513201499693068
Gm14288	124.114922577244	-0.584544162	0.407130477353624	-1.435766159	0.15106889225143	0.291217887100432
Rps8-ps2	920.878155455602	-0.554288378	0.116257659943271	-4.767757908	1.86287442069752e-06	1.77951291694028e-05
Gm6710	244.402266475478	0.484718285348031	0.233674561895833	2.0743305621949	0.0380486212953206	0.104140055494737
Zfp966	123.871714395163	0.735141896083919	0.268312058152986	2.73987647496914	0.00614622791568997	0.0237757935770331
Tbc1d20	2182.17198094129	-1.581367015	0.124944569994093	-12.65654854	1.02925849204242e-36	1.33647440608102e-34
Gm2026	612.870181330768	0.439931870002793	0.225816912180065	1.94817945988028	0.0513934936473619	0.131098319793054
Gm11008	26.3713880195402	0.757872287456781	0.566579812908982	1.33762670358065	0.181018155065741	0.331408967675785
Gm2004	31.6769368208601	0.489185224750879	0.576756222483201	0.848166358127376	0.396345329995395	0.570078814196694
Gm6182	1.84867000494526	-1.636004559	2.01592500195601	-0.811540388	0.417055408755425	1
2210418O10Rik	174.369793325199	0.308903079155406	0.337914062475506	0.914146859980997	0.360639682462444	0.536302341158115
Zfp968-ps	116.877920130183	-0.616999046	0.407932821446774	-1.512501602	0.13040630540104	0.262429448278194
Fap	7.54978071168959	0.379140165296864	1.08934802582479	0.348043193092309	0.727807745522292	0.836221653304065
Gm14434	618.389484612813	0.457924381279785	0.226968858427309	2.01756480802164	0.0436366051062762	0.115651745627952
Cacfd1	247.253257559909	-0.957189096	0.292885401778853	-3.268135217	0.00108258631194222	0.00551486338778356
Zfp967	127.400156067032	0.77798711014583	0.262410600774732	2.96477012685054	0.00302909178244044	0.0131895791118845
Ltk	10.356533133255	2.8758455532249	1.34149728385141	2.14375801415595	0.0320522810863092	0.0915612726889744
Gm14308	601.476362064478	0.510208922946379	0.22675194787593	2.25007514919143	0.0244441752950326	0.0736258090633297
Rbck1	532.627679337553	-0.005882471	0.182016792543256	-0.032318287	0.974218225853305	0.98552443350344
Zfp973	151.926058551108	0.565676690930373	0.322317179725069	1.7550311510323	0.0792539795436009	0.182063680679224
Gm14305	293.678009004245	0.5324518168796	0.338427401372213	1.57331177889462	0.115646643251271	0.240224514467667
Gm14390	6.15191385601305	0.643100616747084	1.6999858081015	0.378297638534572	0.70520949948747	0.82105531841719
Trib3	36.876420834021	0.837370891187042	0.558318748892953	1.49980793739669	0.13366416067777	0.267214782038761
Gm14165	1835.6627978674	-0.102717501	0.111789179583029	-0.918850118	0.358173974079365	0.533960272442107
Gm14295	127.870000440726	0.697279596073577	0.273903369773218	2.54571382838736	0.010905455000968	0.0382362503780481
Slc2a6	359.814430628001	1.09730587582136	0.284927506295065	3.85117565548414	0.000117552142577588	0.000779321035370008
Sox12	16.7793890493258	-0.658011174	0.948667902517804	-0.693615935	0.487923097617789	0.652922251737578
Gm14296	198.260066948874	0.225407736377018	0.306833623560439	0.734625279203201	0.462567738078336	0.63151514556877
Gm14417	2.03576624582747	-1.81448727	1.94997843883331	-0.930516581	0.352103683220705	1
Zcchc3	86.6301478167376	-0.694336279	0.431252339562366	-1.610046405	0.107387726005475	0.227742296151283
Gm13397	8.76997108104895	-0.390818592	0.908042947469848	-0.430396594	0.666907172398937	0.795612437495635
Gm14419	106.492657693278	0.453027730850768	0.286250061742686	1.58262928606108	0.113505984396019	0.237149483512655
Gm14421	3.66845490952958	-1.190334525	1.69270348246215	-0.703215027	0.481921755811103	1
Gm14401	7.32257962231768	-0.266546054	0.996158450146913	-0.267573953	0.789027282723524	0.875157919241149
Gm14407	56.4595032798836	-1.215264308	0.406135815218408	-2.992260871	0.00276919518203415	0.0122189845060555
Gm14415	4.05174966673418	-0.945620544	1.76852945037014	-0.534693128	0.592862074199703	1
Gm14411	1.88017339999794	-1.51760159	1.99943464851682	-0.75901535	0.447843374401738	1
Gm14416	14.2008586395699	0.240727385321513	0.731095379735384	0.329269466056047	0.741952021047561	0.845708203623478
Gm14413	2.41227632662608	0.334436891245007	1.61652808378566	0.206885914695529	0.836098956990489	1
Gm14410	358.942945184565	0.680040510145915	0.355944228812085	1.91052545623638	0.0560655919710382	0.13987054003322
Gm14400	3.58100669609709	0.963620009851402	1.34450712889939	0.716708739685313	0.473553832095726	1
Gm14409	3.27336903309482	-1.632403913	1.48062103345396	-1.102512984	0.270238717051005	1
Gm14412	3.61870259543394	0.136813659445776	1.337337277	0.102303032918346	0.91851614802013	1
Ifih1	548.22009978898	1.35469143349125	0.155673220249135	8.7021482007197	3.25659911498351e-18	1.17013832322346e-16
Gm14418	70.6374790907909	0.0387096083636807	0.513943533270189	0.075318796439317	0.939961066564017	0.966394744786071
Gm14404	4.22486321021344	-1.45604872	1.49207669938488	-0.975853802	0.329136918474604	1
Gm14414	919.053398496628	-0.559244979	0.117746600660854	-4.749563691	2.03855987208496e-06	1.93262866423039e-05
Zfp970	68.7189000496678	0.739273871626596	0.357418588441831	2.06836996041383	0.0386052477020625	0.10523521119653
Gm14403	27.315043783565	0.970717021082598	0.620256572106431	1.56502496666175	0.117577055352154	0.243119734148601
Adamtsl2	4.57177554307816	-0.731477472	1.45346787824646	-0.503263596	0.614778957247753	1
Gm14324	10.9256999347135	-2.215840745	0.97543882275244	-2.27163477	0.0231085790260467	0.0704368343698249
Gm14322	59.7422865218295	-0.067815838	0.576065337035384	-0.117722476	0.90628755724698	0.946661976579536
Gca	343.238601489722	0.121229884368852	0.371906698944182	0.32596854187627	0.744448156258137	0.847428650908598
Dbhos	2.97716101656717	-1.806330832	1.75132061645334	-1.031410705	0.302348262897819	1
Gm14325	142.553171229565	0.642567214682327	0.338199141299021	1.89996702006466	0.0574374477782634	0.14251874891528
Rps8-ps5	1068.15659319789	-0.970205516	0.122444001117487	-7.923667204	2.30606309748147e-15	6.43237866657498e-14
Gm14327	189.06655015335	0.528924645090587	0.331679691320045	1.59468505	0.110782682855317	0.233026070025686
Rem1	14.4938881972128	0.174351807730269	0.789003545445171	0.220977217069279	0.825110172628592	0.896798773423921
Gm14326	143.511810412277	3.01900798538936	0.381920497750368	7.90480742241453	2.68348130702169e-15	7.44102887313762e-14
Zfp971	87.2151607823938	1.48565906811658	0.498870291947691	2.97804678309519	0.00290091702207042	0.0126901639617895
Dclre1c	147.86717712288	0.55675087758707	0.531076609407275	1.04834381278522	0.294480230596249	0.46662799037756
Kcnh7	130.362664805776	-0.261266456	0.345676575314546	-0.755811861	0.449762004581005	0.61958116982359
Zfp931	207.957949175465	-0.443419106	0.359285911344778	-1.23416781	0.21714037963915	0.377151205520841
Or4a68	2.01413269274411	-0.191336699	1.71331076819749	-0.111676587	0.911079844240203	1
Fign	4.43861826030841	-0.066237505	1.52174294283504	-0.043527394	0.965281127884332	1
Gm13577	72.9985970231103	0.235261964593881	0.397619875565596	0.591675565159392	0.554067861992392	0.709610890796051
Suv39h2	86.758850221711	0.0933351117723005	0.484293141162409	0.192724413871062	0.847174802378775	0.910682682225954
Gm13578	10.1284391676201	0.50184557906473	0.878958124379636	0.570955049103085	0.568030113730116	0.720026114347723
Sardh	41.214899461333	0.0608966823113067	0.754602377746691	0.0807003583703904	0.93568025180943	0.963888372329592
Sardhos	6.73989711899148	1.44661789002279	1.36576944761238	1.05919625933334	0.289510408282622	0.460914812618463
Hspa14	640.570932984664	-0.792250296	0.190460615663405	-4.159654182	3.18729805417652e-05	0.000242564461455277
Or4a79	3.41350147679294	-1.505103813	2.02226361625603	-0.74426687	0.456715039768791	1
Grb14	9.23585673666904	-1.961663581	1.33387630080501	-1.4706488	0.141386119284563	0.277945020214335
Gm45902	33.7511039744974	-0.383962534	0.547351893059105	-0.701491195	0.482996527346657	0.648403466444411
Cdnf	8.41854710040074	1.32271176881199	1.2081730096033	1.09480327593669	0.273602830941428	0.443588573233894
Gm13186	16.9325895420521	0.63364264064372	0.647508808632108	0.978585360069956	0.327784895805269	0.502946879875397
Gm13182	236.023373415423	0.162528966403534	0.263345450675062	0.617170207371744	0.53712246442485	0.695860576631878
Fam107b	876.194226539787	-0.620829986	0.153473325997561	-4.045197966	5.22789275097609e-05	0.000377708229913192
Gm13181	44.532082087271	-0.002938378	0.43095520233769	-0.006818291	0.994559833302509	0.997367379036998
Vav2	304.571869746064	-0.80965639	0.279723833721841	-2.894484818	0.00379781274526729	0.0158759365825694
AA645442	4.26092670774027	-2.035313847	1.59918602708458	-1.272718629	0.203117904768604	1
Brd3os	8.23699048723891	-0.17794468	1.2691457999397	-0.140208225	0.888495473237893	0.935853217098845
Rpap1	204.867766938298	0.395139636544109	0.513715086863094	0.769180517856612	0.441786154241654	0.613056435146068
H13	772.857447664465	0.249102781843649	0.206619470348802	1.2056113657785	0.227967374716909	0.389807440847332
Mcts2	203.626305523669	0.217146321716279	0.292326934884987	0.742820095595068	0.457590607286386	0.627084646188811
Id1	446.638842834065	-0.736762358	0.187018838707184	-3.939508785	8.1648612579316e-05	0.000563725734376003
Cox4i2	5.75514376870398	0.449235895488555	1.39861746734425	0.321199974959258	0.748058851118874	0.849437225452848
Bcl2l1	914.868738918338	0.134356083947951	0.151759091764498	0.88532477616858	0.375981490836139	0.550379374083567
Or4b1	1.73856863148657	-0.6833335	2.07855945429336	-0.328753406	0.74234208369982	1
Gm13768	39.9563121735563	1.47492383581341	0.800362025415702	1.84282085978198	0.0653551701317639	0.15677475517633
Tyro3	47.7273878487694	-0.160957668	0.63238714497364	-0.254523941	0.79909081100028	0.880790848749377
Cobll1	6.01508021049839	0.178289053305013	1.14399965523764	0.155847121534296	0.876153526773937	0.928776491581579
Ppp1r3d	40.5899541134661	-2.57020129	0.479559486614924	-5.359504631	8.345045489639e-08	1.00268357676403e-06
Gm13998	23.3006784052979	0.0130313583976832	0.670533545917325	0.0194343123875415	0.98449463824544	0.991233425074072
Fam217b	201.43543774855	-1.165416363	0.483927412032785	-2.408246224	0.0160293661562118	0.0522146896175011
Cdh26	1.65896540686663	-0.727198942	2.08307344511704	-0.349099041	0.727014956548982	1
Tpx2	640.486738449695	0.0760474239634811	0.238812399583716	0.31844001440479	0.750151189609878	0.850694104130385
Brd3	497.057896108223	-0.405906549	0.207606255667023	-1.955174942	0.0505624251546698	0.129451909275513
Cdh4	8.60937473679207	-1.37562622	0.960483790094723	-1.432222214	0.152080236285728	0.292598271897373
Slc38a11	3.18829365038423	1.03347245382625	1.60510921983722	0.643864256122746	0.519663461928494	1
Dusp15	8.56752814637431	-1.052086376	0.993936354158875	-1.058504774	0.289825375322002	0.461270681873428
Wdr5	554.358745356864	-0.416687971	0.247820142833075	-1.681412844	0.0926827524471677	0.204073308744623
Gm13421	9.52941610947105	2.24669556379649	1.36076023595198	1.65105909508351	0.0987265087093588	0.21382982928561
Taf4	341.386266326554	-0.305497448	0.218947114249182	-1.395302465	0.162924648971627	0.307461690973017
4921531C22Rik	32.9630984239122	-0.265046671	0.527653282704444	-0.502312181	0.615447942154053	0.757907898
Scn3a	17.999127122399	2.25125456597888	0.863079813805525	2.60839673222406	0.00909674549096392	0.0329055761967087
Ptprj	986.499123063579	0.506637200315778	0.178512504163576	2.83810483018899	0.00453822751324088	0.018462780384464
4933423P22Rik	46.1694153960269	0.163337425181147	0.556003484279703	0.293770506479378	0.768933273572136	0.861498106207449
Lsm14b	362.488200106337	-0.51195179	0.251843257999691	-2.032819119	0.0420708007833499	0.112435633378128
Psma7	2964.61251808901	0.527556729076172	0.107059548192504	4.92769433444244	8.3205650095361e-07	8.42008208546625e-06
Rxra	303.609501468121	-0.320392091	0.203247644526244	-1.576363118	0.114942142998897	0.239236200351894
Ss18l1	32.5165129859213	1.0770029042224	0.759480796259901	1.41807786256894	0.156168033609314	0.298177845735337
Mtg2	94.7206245093894	-0.355822393	0.551435383279081	-0.645265798	0.518754952987017	0.679735420338197
Ttll9	5.57389932825153	-1.274701078	1.56163918723919	-0.816258383	0.414352371503729	0.587545296782061
Frmd4a	1928.20984001253	0.17823490973199	0.13667981280893	1.30403243953188	0.19222252212616	0.346184431054032
Nup160	327.762910274374	-0.059852211	0.333572472112188	-0.179427909	0.857601718810078	0.917856136980227
Pdrg1	495.370366235102	0.768759709593999	0.220735535329633	3.48271839622913	0.000496350178464542	0.00278464873663004
Hrh3	7.78514701616814	-1.059940162	1.38028188119557	-0.767915726	0.44253725414134	0.61382727427237
Gm36988	10.2041368145711	-0.222629233	0.972588501770421	-0.22890383	0.81894366379557	0.89255921319426
Gm13179	3.38946733098806	1.87580846982065	1.70143032448314	1.10248914858766	0.270249073538563	1
Scn2a	6.85884186944983	0.0957793694421323	1.14861539799484	0.083386806070453	0.933543979203848	0.962649674457329
Mga	638.07651379782	0.0322322169700165	0.14037987303662	0.229607110141838	0.818397081384173	0.892176495182746
Col5a1	169.264647845302	2.32034503445457	0.252277998227545	9.19757192762292	3.66129107064449e-20	1.51505029182625e-18
Ccm2l	4.25629589067282	-0.918055741	1.98740077951384	-0.461937899	0.644125854613622	1
Osbpl2	177.694511101246	-0.260824442	0.511523944106383	-0.509896839	0.610123736307458	0.753816504179855
Prpf18	821.294107465823	0.268702481009008	0.152246746753404	1.76491443488266	0.0775781473093585	0.179241791329071
Gm13196	29.1823628277561	-1.0599719	0.517717146116479	-2.047395781	0.0406192403374688	0.109457429093153
Adrm1	1233.91311398491	-0.313393537	0.115600211932005	-2.711011788	0.00670782414215146	0.0255968611569574
Fnbp4	507.847681918486	0.0937530782485915	0.231653607306518	0.404712360574381	0.68568895534592	0.808458698831133
Rpl30-ps3	631.392659801167	-0.887824488	0.129953667902984	-6.831854017	8.38241300071147e-12	1.64136293493788e-10
Csrnp3	4.24463850200871	-3.070759547	1.64919649046217	-1.861973127	0.0626068781472237	1
F730016J06Rik	2.90115957515085	-0.718434937	1.59392497772996	-0.45073322	0.652181836840103	1
Bend7	2.71552185115997	-0.720506886	1.78878987830711	-0.402790118	0.687102631639195	1
Galnt3	134.539937121109	-1.221706171	0.353143911881694	-3.459513616	0.000541151917315962	0.00299406649991917
Mapkbp1	110.268051897541	0.137639871296026	0.416149845488418	0.330745938724269	0.740836399227705	0.844952006582216
Lama5	41.4793629347565	-0.972679689	0.779061136250015	-1.24852806	0.211837739026187	0.370848995851701
Jmjd7	29.5228970467606	-2.052342838	0.578883122180649	-3.545349241	0.000392093208027341	0.00226313026386841
Sephs1	344.393478858081	0.481559764512358	0.238031299272063	2.02309429888021	0.0430634262303405	0.114374127389597
Hck	1359.93704944442	0.558239289179069	0.112286588038672	4.97155803671592	6.64169755550245e-07	6.85956563768514e-06
Rps21	13135.7394530025	-0.726953653	0.0801183912360392	-9.073492886	1.15261528525872e-19	4.58804240821377e-18
Mir3091	3.78873120161608	2.55311095675477	1.85159811881364	1.37886884352129	0.167935195932295	1
Phyh	1257.56796908521	-1.282135566	0.155129078941381	-8.264959574	1.39742091417677e-16	4.39996647541296e-15
Gm13194	21.6871457125679	0.438982551394001	0.647186174912377	0.67829408045287	0.49758525119341	0.662040499573848
Gm13192	551.122210452443	-0.21997353	0.186493037288701	-1.179526773	0.238188482298695	0.402532335043517
Olfm1	2543.03994506699	-0.399082334	0.106625212650395	-3.742851467	0.000181943786695391	0.00114723295910945
Cables2	210.220735859824	0.191908591444141	0.308663595831045	0.621740283065926	0.534112658864797	0.693356540772395
Ppp1r26	10.0589534866149	-0.833163348	0.985514758306421	-0.845409306	0.397882350302224	0.571290238045472
Rbbp8nl	5.37906928023423	0.215199795754028	1.704425235	0.126259451758059	0.899526552143408	1
Pierce1	9.84988488204137	2.69108491013392	1.40441745604931	1.91615740643388	0.0553450630876581	0.138513471728622
Gata5	4.40368686196702	-2.645045416	1.36242286559712	-1.941427646	0.0522064277336474	1
B230312C02Rik	6.20988520253332	2.01637145564177	1.39636889261152	1.44401058080771	0.148735999058804	0.287751889671102
Mrps2	544.576905638176	0.157204984451735	0.22666673160806	0.693551203286265	0.487963704398076	0.652930184521852
Rpsa-ps9	1826.48536764976	-1.384700052	0.1272700039453	-10.88001893	1.43533158279561e-27	1.01595575341638e-25
Tm9sf4	404.645709587772	0.433237927856863	0.174659703444199	2.48046870178774	0.0131209782277648	0.04440367717118
Ttc21b	171.934104786432	0.403904530383776	0.307062935143124	1.31538028253235	0.188382128795341	0.341233580312599
Tspyl3	62.8814937861636	1.04992076152637	0.516663407461947	2.03211751860654	0.0421417602831137	0.112577335784686
Gbgt1	8.39239694176026	1.57257253659741	1.17320160358062	1.34041117212755	0.180111705535942	0.330166798932014
Gm10134	1004.62491601595	0.973667026045698	0.154002085402195	6.32242754052876	2.57485774736258e-10	4.26005462806175e-09
Plagl2	356.938927931518	-0.321731945	0.256223294766666	-1.255670156	0.209235583758512	0.367866987674411
Sptbn5	28.3849726355464	-0.479658167	0.695942418761029	-0.689221054	0.490684169727414	0.655545415995725
Slco4a1	2101.52447581026	0.62187042081847	0.14159616427161	4.39185922879661	1.12385458969409e-05	9.36280274989395e-05
Ehd4	1301.79265041091	0.202994016364179	0.1399157572849	1.45083027318243	0.146827127639288	0.285761955674231
Pofut1	360.09362485312	-0.235835613	0.191571521996149	-1.231057781	0.218301254242346	0.378525310994537
Mcm10	244.416742964685	1.14480126809218	0.268867960297022	4.25785678154996	2.06396099858562e-05	0.000163278393619202
Kif3b	606.159644453554	0.00123959544731697	0.190430147510154	0.0065094495988398	0.994806247344877	0.997378600431148
2500004C02Rik	19.0753675019367	1.71191432712071	0.799053803827196	2.14242685401311	0.0321591488750227	0.0917830006092052
Mrgbp	318.642059245007	0.032954728674898	0.29747747061951	0.110780586530699	0.911790340287102	0.95024845161771
Asxl1	347.795397967043	-0.098311707	0.239570785509194	-0.410366008	0.68153747784608	0.80581378392686
Ogfr	1058.99806232805	0.00772022983991577	0.145107835863586	0.0532033972801679	0.957569848813008	0.975630765963358
Optn	162.916767531514	0.497950142019074	0.281150618962663	1.771115226	0.0765415425666302	0.177390960542161
4930551O13Rik	11.7980346282447	0.43224044362298	1.0885630392698	0.397074333805165	0.6913126460813	0.811625272832744
Pla2g4e	5.23496870954016	-0.142396625	1.59883941523136	-0.089062494	0.929032244561256	1
Gm13198	10.7671918240047	0.176843946174954	0.914694992610441	0.193336519390207	0.846695427491795	0.910425424421871
Nol4l	348.065136510377	0.417325369872364	0.290163040719985	1.43824440506568	0.150364719972921	0.29018726400678
Gm14472	14.6994816926202	0.633966445804959	0.723359831778805	0.876419201002604	0.380802183772892	0.555449606141619
Camk1d	311.428965154252	-0.532999371	0.216932765024308	-2.456979567	0.0140110655468459	0.0468063062661487
Gm13216	64.1722400464337	0.329541492675251	0.353935599686366	0.931077554694324	0.351813448159221	0.527468036466143
Pla2g4f	8.32160953161288	-1.820471831	1.00942860383672	-1.803467649	0.0713148017589538	0.167883582164424
Commd7	1083.70987332762	-0.441937901	0.164403862885256	-2.688123586	0.0071854797138219	0.0271405870739971
Agbl2	9.51376665127611	-0.571702404	0.971016994108198	-0.588766631	0.556017833431163	0.711140803467287
Col9a3	12.8448124867677	-1.002204162	0.954681634861147	-1.049778403	0.293820007012457	0.465973980123866
Gm13772	858.260712611719	1.69741267807175	0.155636528791419	10.9062614750718	1.07590487086679e-27	7.67315791995449e-26
Cdc123	664.892448675713	0.180846230129183	0.211991179572415	0.85308374855005	0.393612862990188	0.567698292317275
Tcfl5	4.30956529996178	-0.917202384	1.76242035756043	-0.520422032	0.602769457122236	1
Nudt5	744.834928418682	0.156427540429613	0.180122383699119	0.868451422955371	0.38514725431188	0.560034565512271
Gm13199	73.5279561658037	-0.953290748	0.464132096856797	-2.053921189	0.0399833201465936	0.108115173304619
Ralgds	2721.31932559299	-1.359220937	0.111923142760497	-12.14423491	6.15556956683078e-34	6.85781442628934e-32
Sec61a2	189.239890734999	0.302676899590892	0.386381810252887	0.783362186208481	0.433414454991981	0.60572501177175
Mtch2	2591.85531716447	0.35159373664395	0.206593399641162	1.70186335698354	0.0887809862546206	0.197990042204696
Gm13267	6.8376344000194	-0.873226956	1.9427926083648	-0.449469981	0.653092658689046	0.78616639459097
Dhtkd1	61.1187036423871	-1.153368665	0.602712138315673	-1.913631055	0.0556673140899565	0.139101724902458
Upf2	281.761986356373	-0.134673518	0.2407383166868	-0.559418707	0.575875997408898	0.726666663039658
Gtf3c5	208.244001773526	0.469510186720154	0.204117763337737	2.3001926879989	0.021437305901641	0.0660699943552294
Proser2	59.6746279196077	-0.715719744	0.671456647898146	-1.065921004	0.286459353342014	0.457817211955506
Scn1a	4.83729016654232	-1.345335306	1.24746003155272	-1.078459648	0.280828680485889	1
Echdc3	60.0916176963908	0.510298917375528	0.581632799822842	0.877355812001934	0.380293406252235	0.555072774877597
Gfi1b	18.0283437727927	2.10036137707882	0.900841330821717	2.3315552974939	0.0197240978220398	0.0619045363882921
Rpl35-ps1	3.7245307541541	-0.461699797	1.3684917877943	-0.337378566	0.735831540319434	1
Dido1	413.325964163797	-0.657942931	0.226498243006222	-2.904847836	0.00367431681510845	0.015441972543496
Gid8	669.437576533059	-0.567834454	0.147636927308778	-3.846154644	0.000119986050294458	0.000792943964529328
Slc17a9	127.999416574271	-0.084290321	0.35504726148724	-0.237405918	0.812341899397669	0.888321959491363
Usp6nl	251.927737972525	-0.144415453	0.301772848272013	-0.478556813	0.632253947975756	0.771789246141568
Gm13391	33.7348825579861	1.84972753614107	0.662700338481031	2.79119751225843	0.00525134164855391	0.0208772006015644
Vps39	614.144919226976	-1.2856131	0.135314611356869	-9.500918542	2.08046955098281e-21	9.28224661277353e-20
Ythdf1	790.496510036672	0.492324791997213	0.157140193665847	3.13302905203314	0.00173012316521593	0.00820522895584019
Scn9a	3.807797716	-0.806344911	2.03641627048711	-0.395962713	0.692132535779889	1
Scn7a	3.24458710305927	-0.74989532	2.11382042337581	-0.35475829	0.722770677894061	1
Gm13600	3.11760213685152	-1.546288299	1.65709645820243	-0.933131135	0.350752265290215	1
Tsc1	268.279834270788	-0.161440095	0.207129632470868	-0.779415736	0.435734857128238	0.607671676126355
Tmem87a	286.206626863089	0.93145210804903	0.221767224270651	4.20013422232431	2.66756795398755e-05	0.000206178035458446
Spaca9	141.155565073241	1.1863372055182	0.445248609427869	2.66443775544321	0.0077117136501928	0.0287574063390434
Ak8	56.2374522414462	0.350657527328722	0.589644564037514	0.594693055300367	0.552048664815536	0.707795182917733
Gtf3c4	456.08215254706	-0.844804802	0.232985856584232	-3.625991785	0.00028785450575741	0.00172767760102025
Xirp2	4.11015110240568	-0.984944707	1.69382819103163	-0.581490326	0.560910036385164	1
Ddx31	299.668038970319	-1.260141222	0.197959541186028	-6.365650345	1.94463983194025e-10	3.26799411533552e-09
Barhl1	4.67452304513308	-2.363339717	1.63570334147198	-1.444846175	0.148501097719454	1
Cfap77	10.6507295056592	-3.664512221	1.18644733806027	-3.088642962	0.00201072925073444	0.00932463308690348
Gm13394	5400.27006373382	1.88393103099071	0.115346210443097	16.3328385367294	5.76390393347887e-60	2.00968117147297e-57
Ganc	147.236128329294	0.367693696778696	0.43285814070966	0.849455427073339	0.395627922400485	0.569578433161279
Ttf1	210.035229630047	0.28430353688953	0.261513813237418	1.0871453915569	0.27697256008629	0.447472057774555
Stk39	75.5500485267818	0.157640324268932	0.384911335069469	0.409549706403115	0.682136296895255	0.805927693006775
Gm13597	22.6131547724741	-1.619652057	0.693798788547417	-2.334469422	0.0195711553628381	0.0615682060436952
Setx	613.030925267758	-0.284278597	0.152282005577068	-1.866790474	0.061930853248967	0.150854462941619
Gm13778	3.30881029605347	1.45654437774227	1.84976509661124	0.787421267927832	0.431035300730119	1
Arfgap1	268.401894536274	1.17897463157091	0.230179262360304	5.12198457620145	3.02336626303189e-07	3.33473579381163e-06
4932414N04Rik	3.61717040677248	-2.309134648	1.55489479494745	-1.485074524	0.137524083728491	1
Gm13612	1.81009933283221	0.103466632495571	1.76204475283797	0.0587196394012843	0.953175416347338	1
9230112E08Rik	52.0228166379687	1.12268530027744	0.548292709079644	2.04760209589868	0.0405990038231362	0.10943422247416
Cers6	1542.00729661167	0.244872058157409	0.155720514970352	1.5725099432405	0.115832335005794	0.24050410272266
Gm37159	30.784667420205	1.17470702573922	0.926241783608542	1.26825095404645	0.204708345899702	0.362275471059272
Gm38236	14.9946012703231	-0.158505632	1.07375465650508	-0.147618109	0.882644162813638	0.93234280228813
Gm37651	77.5143726498926	-1.586180339	0.48139072715025	-3.294995623	0.000984232127021284	0.00506730174666577
Gm37747	53.1378329433283	-0.749725185	0.533098808536046	-1.406353143	0.159619286992758	0.303026154318719
Gm38377	43.218871733108	-1.136139513	0.466840911909302	-2.433675979	0.0149463680248409	0.0492852791648893
Nostrin	325.918930022437	-0.079196077	0.542362055998858	-0.146020681	0.88390506215524	0.933275264146414
Ntng2	8.30492174697964	-2.379084542	1.23965108230497	-1.919156588	0.0549645196718008	0.137817549125139
6530402F18Rik	20.7553563258576	-0.436491783	0.727697897732424	-0.599825538	0.54862251156978	0.70474617232966
Psmc3	1336.63928976778	0.162130183500233	0.171500773343479	0.945361238549763	0.344474484014352	0.519526240389476
Med27	191.412753126493	-0.593275303	0.32424864970538	-1.829692439	0.0672959421933055	0.160507727339189
Col20a1	28.3473320762266	-1.182959583	0.682801290584353	-1.732509296	0.0831829234188127	0.188763177308594
Spc25	1064.52923637052	0.0717447773925906	0.178272838023752	0.402443682323785	0.687357527480692	0.809714523276847
Chrna4	2.98880586672248	-2.489645861	1.86485018819273	-1.335037998	0.181863910415042	1
Dnmt3b	22.1606572236762	-1.762202884	0.686400794430419	-2.567308923	0.010249125816572	0.0363409681496078
Slc39a13	580.157061926613	-1.144987381	0.176537386750861	-6.485806784	8.8258213799253e-11	1.56324143876984e-09
Dnmt3c	4.51661841617851	-1.714788429	1.33024084719854	-1.289081171	0.197369868762537	1
Mapre1	3447.9417012503	-0.041102719	0.127581936637565	-0.322167231	0.747326008010683	0.849113154234816
Spi1	3063.43280215597	0.0260507900760608	0.0930954527141061	0.279828813508885	0.779608844465684	0.868475202415921
Efcab8	7.26971945892687	-0.734033515	0.968902184897904	-0.757593003	0.448694670482627	0.618630876965942
Gm14494	309.18260026206	0.900494093482706	0.294358641171979	3.05917329247553	0.00221948723814904	0.0101276721975808
Celf2	3328.32243099452	-0.866928221	0.124617289444493	-6.956725066	3.48273679036692e-12	7.06605261735219e-11
Abcb11	6.35839715176899	-0.100632995	1.4901207171551	-0.067533451	0.946157032379532	0.969783735294213
Gm55636	1218.44174389337	-0.793971844	0.273396576161404	-2.904103099	0.00368306855229428	0.0154718462076298
Gm28641	25.1797384949014	-2.935922404	0.763248042263372	-3.846616358	0.000119760268740938	0.000792007846805188
Dhrs9	37.8434167001069	2.05258629326275	0.840832222474043	2.44113657683488	0.0146411164601443	0.0484808189255195
Gata3	64.4852712532106	1.61561018337123	0.441254375681276	3.66140320053893	0.000250837634896815	0.00152396611482325
9230102O04Rik	1.89598442413978	-0.305200392	2.34152553583831	-0.130342542	0.896295423107603	1
Gm13262	12.2518508111087	1.60920696310523	0.852900677670854	1.88674602475371	0.0591944940277726	0.145802450752865
Taf3	181.346028190795	-0.117735614	0.322056495820025	-0.365574412	0.714682671235428	0.827758694268001
C630004M23Rik	7.38029217517277	0.400217216745109	1.79869034417885	0.222504789687865	0.823920945088519	0.895967630479764
Bpifb4	2.77486339428576	-1.252560511	1.6180275182794	-0.774128064	0.43885506281881	1
Lrp2	9.81161104396351	-0.67018373	1.11546848097205	-0.600809204	0.547967073205437	0.704192006304875
Mybpc3	139.90409323659	-0.441191834	0.292817421007761	-1.506713064	0.131884221394056	0.264374836649763
Bpifa1	28.7743091347722	5.33685941002111	0.921182015203885	5.79349066952843	6.89383170383565e-09	9.62886226408142e-08
Atp5c1	3981.42386818398	-0.026541016	0.100154957398102	-0.264999521	0.791009830929109	0.876415335379567
Kin	376.919998377885	-0.927538995	0.321948441347664	-2.881017195	0.00396394014937451	0.0164862083349731
Bbs5	153.809144459908	-0.364280576	0.465470677625739	-0.782606925	0.433857973585078	0.606184414419933
Klhl41	22.7352884495816	-0.87642198	0.756541673672817	-1.158458299	0.246677059960099	0.412283960711238
Bpifb1	6.95641656507811	-0.381863287	1.50062176922961	-0.254470044	0.79913244430837	0.880790848749377
Itih2	3.92462164634726	-1.440624895	1.40873814066897	-1.022634976	0.306480465860038	1
Rapgef1	236.000511305982	0.695630627601569	0.338371846336485	2.05581709924477	0.0398001492056491	0.107836697257729
Itih5	7.67714265645182	-2.784935549	1.43699218672831	-1.938031101	0.0526194283086321	0.133412145999855
Fastkd1	102.976203667285	0.487684206860492	0.336895043625537	1.4475849855558	0.147733152744605	0.286695506068381
Cdk5rap1	64.0539818761751	-0.154641676	0.418266337007146	-0.369720587	0.711590690621099	0.825396101713532
Snta1	76.0339035696489	0.242945574171822	0.387922896267637	0.626272840580691	0.53113599732744	0.690862076523734
Trub2	614.40549042756	0.243631129840545	0.17476171207793	1.39407612195917	0.163294618897004	0.307859136146227
Sfmbt2	10.8014447477216	0.472169530667096	1.04305269066568	0.452680420550714	0.650778880278748	0.784384146846441
Ppig	1342.80697791524	0.159067058423146	0.132495394071814	1.20054783441702	0.229926646765816	0.392053877
Gm13622	161.727901671017	-0.847383402	0.260995952389417	-3.246730051	0.00116739059079208	0.00588634977060347
Coq4	181.756603924484	-0.14331629	0.272912265494222	-0.525136858	0.599488055110611	0.745908489972796
Ccdc173	49.2661943233789	-0.011709696	0.795116127695094	-0.014727026	0.988249958286556	0.99326163532906
Gm13623	292.40826019359	-0.241896648	0.175203273130863	-1.380662836	0.167382653207369	0.313299591866821
Slc27a4	353.059456494575	-0.258206792	0.246290876004699	-1.048381476	0.294462884776966	0.46662799037756
Phospho2	298.85336369513	-0.029824487	0.393238257713372	-0.075843299	0.939543768016926	0.966288407903258
Urm1	254.910554706334	0.227923842734568	0.265298227508653	0.859123126735306	0.390272589287103	0.564453242517866
2600006K01Rik	5.39409450669142	-0.286094448	1.16803024604451	-0.244937534	0.806504798800378	1
Cbfa2t2	167.500931910958	-0.670592778	0.242946569613249	-2.760247982	0.00577575013168044	0.022556694353719
Klhl23	19.7388584509702	-2.49146587	1.06829783847711	-2.332182824	0.0196910753487819	0.061842129552438
Cercam	122.364640617774	0.813652708276401	0.354636474238179	2.2943288899549	0.0217716143323742	0.0669141290646331
Ssb	4592.53279701871	-0.854885961	0.087805402588707	-9.736143062	2.11427119739975e-22	1.02070507960622e-20
1700003F12Rik	112.079846160998	-1.003923445	0.431818455857719	-2.324873872	0.0200787054616159	0.0627767961526576
Actl10	3.56613147298901	-1.011323788	1.77493646942485	-0.569780274	0.568826736061997	1
Prkcq	6.80218528011967	-0.194836803	1.13079936180257	-0.172300064	0.863201633903687	0.920604982618025
Mettl5	1200.02246097852	-0.309599804	0.164892712684102	-1.877583302	0.0604381917417495	0.148264530829141
Gm13625	2011.38893649368	-1.82483487	0.128514289399671	-14.19947057	9.23071334532095e-46	1.88908555288807e-43
Mettl5os	5.67380027821617	-1.552945287	1.20545378537865	-1.288266134	0.197653337773955	0.353008636274712
Gm13291	9.28482380588702	-2.190343524	1.49510193023481	-1.46501284	0.142917414771247	0.280149357754465
Gm13292	25.9832681436359	-0.050403132	0.575256711778598	-0.087618503	0.930179895342178	0.961068579637621
Gm13296	1.80615686511348	-1.673026065	2.00124425242623	-0.835992939	0.403158875195057	1
E2f1	418.63552245698	-0.545151644	0.242274534296944	-2.250140098	0.0244400533577697	0.0736251719392139
Pxmp4	303.038555841757	-1.085838562	0.247938083318416	-4.379474695	1.18965734509194e-05	9.88040074697441e-05
Zfp341	15.3923698628779	0.838122871048981	0.98998862735823	0.84659848394976	0.397218959247129	0.570867960584965
Zfp106	1195.23704546006	-0.132977622	0.126205422333482	-1.053660129	0.292038549196265	0.463773768915931
Chmp4b	1591.9614145314	0.169615519748141	0.11768807371138	1.44122946700707	0.149519866168663	0.288912155195359
Rpl5-ps2	985.086615192957	-0.876497487	0.112422123034785	-7.796485806	6.36549786353328e-15	1.69758631408788e-13
Ubr3	452.419320720079	-0.019213014	0.208497984454387	-0.09214964	0.926579149145524	0.959236389735081
Snap23	1295.37730119897	-0.016726359	0.163620334773555	-0.102226653	0.918576772523578	0.954995222146545
Myo3b	14.7306346128989	0.14930510376016	0.928290286864427	0.160838808584847	0.872220358306777	0.926811044991252
Lrrc57	209.484807126004	-0.278872933	0.242927901405016	-1.147965842	0.250982665210678	0.417410265929391
Rpl9-ps7	980.92693339109	0.148579569326029	0.135665745263244	1.09518853884396	0.273434045790943	0.443391285345954
Haus2	341.765561975707	0.242058595724067	0.212029608926422	1.14162638392672	0.253609352292867	0.420145788382763
Erich2	3.46264026663525	0.892792729916572	1.44542691822565	0.617667153322789	0.536794768212505	1
Gm14226	5.6524951305539	1.06635424445363	1.83126504220814	0.582304701873094	0.560361458982366	0.714560484234337
Stard9	216.289956131646	-0.457763619	0.272305599217164	-1.681065759	0.0927501423535776	0.204173936657682
Ahcy	576.813987381604	-0.453177373	0.17802047110115	-2.545647534	0.0109075260665231	0.0382362503780481
Gm45609	3.75195922033513	-2.328309189	1.56876579927347	-1.484166209	0.137764831852282	1
Gad1	4.01777225834942	-1.232499006	1.69520931029294	-0.727048276	0.467196382985658	1
Gm16510	2.57280479568268	0.159633247837916	1.88624721845625	0.0846300772645083	0.932555486640891	1
Gm26558	10.0421904503467	1.2619498008813	1.32312564754396	0.953764144186746	0.340203042929757	0.515686570508129
Cdan1	208.452332756144	-0.999199503	0.339851648650334	-2.940104916	0.00328101129453366	0.0140942004685101
Itch	849.39727371566	0.110765794637355	0.192877505236166	0.574280523287199	0.565777986852124	0.718738314743388
Gm14227	6.0493728407647	1.11247089736979	1.20200744762242	0.925510819063779	0.354700258601684	0.530191844153105
Dynlrb1	2391.99952488126	1.41220252215343	0.145988721863213	9.67336725830518	3.91287327430341e-22	1.84178945021462e-20
Map1lc3a	482.906121176781	-0.32584186	0.168514589126825	-1.93361217	0.0531608298552609	0.134296538912499
Pigu	304.389442987721	0.058438347662391	0.234737144001028	0.248952281970914	0.803397692922309	0.883137071598625
Trp53inp2	900.49343379276	-0.523081457	0.161331125816245	-3.242284801	0.00118575461480222	0.00596616458778626
Gorasp2	1741.70641063295	0.0581350121953824	0.154235224584093	0.376924352735555	0.706229823064831	0.821709004366867
Ttbk2	67.0919845180462	-0.058843472	0.396158189357834	-0.148535291	0.88192033691705	0.931963636048393
Tlk1	606.68513160514	-0.126291096	0.179931199275097	-0.701885477	0.482750586932811	0.648224040595018
AV039307	10.4812445490719	2.98204298209409	1.2091009444995	2.46633086812159	0.0136505177175626	0.0458949906404052
Ncoa6	1259.76936438783	-1.486860414	0.130408289087736	-11.40157903	4.10603332028537e-30	3.56259886425498e-28
Gm14239	6.09067253391371	-1.66046842	1.3613980824373	-1.21967883	0.222586649902896	0.383567769025419
Gm14238	27.6592594170077	1.75745838797066	0.567452146656479	3.0971041317332	0.00195421213652077	0.00910064459718354
Ggt7	10.3266537146061	-0.686621924	1.11920247644144	-0.613492141	0.539550977351531	0.697518937213309
Ubr1	411.041948443248	-1.359135542	0.219267762881708	-6.198519675	5.69966818601558e-10	9.07896384148066e-09
Pfkfb3	196.579356719632	0.696225225159837	0.360581241510096	1.93084149980759	0.0535026564826229	0.134942801909555
Gm37975	2.39250515641698	0.301914378569985	1.90967773169771	0.158097030487748	0.874380340513196	1
Tmem62	183.447802407919	0.888600419022397	0.278853973879549	3.18661558470824	0.0014394795773514	0.00703413482542748
Mettl8	155.330976891198	-0.26966918	0.389457113342748	-0.6924233	0.488671537832915	0.653645049326379
Rbm17	1496.08635743558	-1.071423614	0.139423420578731	-7.684674564	1.53386398531889e-14	3.97243344093316e-13
Il2ra	22.7073339912687	3.01411572693944	1.19219766377689	2.52820133650547	0.0114648584528301	0.039841335354353
Acss2	324.633121575666	0.244270370206955	0.231263128606915	1.05624433811993	0.290856598837542	0.462442834226756
Gss	209.231751500412	0.530245993368428	0.264266697532484	2.00648056799987	0.0448049999573405	0.117917506877357
Ccndbp1	1035.19506030811	-0.00578867	0.16528227134891	-0.035022933	0.972061454093056	0.984294560485321
Dcaf17	197.58127673912	-0.069657586	0.288899032075827	-0.241113947	0.809466803387256	0.886677195792793
Myh7b	462.883326119194	-1.153897801	0.185168326230486	-6.231615441	4.61649608674514e-10	7.42266339207835e-09
Odf2	439.414411297154	0.423358192426101	0.226858539110385	1.8661770197687	0.062016603082788	0.15097602829619
Gm55846	151.164521591153	1.54064574560001	0.45207512417311	3.40794187341763	0.000654548361846277	0.00354031501202003
Tgm5	2.61509056654778	-2.131821723	1.86278841952652	-1.144425046	0.252447406086858	1
Gle1	406.572242795656	-0.162112723	0.201497851058257	-0.804538225	0.421086202713966	0.593651143743808
Lcmt2	90.8758944486723	0.766403389669392	0.327191570769551	2.3423689915569	0.0191617599130544	0.0605331569870786
Kcnq2	7.76181882467929	-0.206122944	1.11636449037422	-0.184637675	0.853513233476552	0.915145054663811
Il15ra	178.705270138157	-1.073358899	0.46097347749237	-2.328461291	0.0198876223808296	0.0623085591572191
Trpc4ap	1687.32521218766	-0.413533899	0.11583292490659	-3.570089418	0.00035685939199607	0.00208663001009379
Eef1a2	38.3430715499091	0.876240411882482	0.491267063422214	1.78363354094717	0.0744832317177129	0.173560679057067
Edem2	635.359214101488	-0.63934418	0.199882675922847	-3.198597261	0.00138097941556484	0.00678879384758612
Procr	623.130798070273	1.63563043219727	0.24176333791101	6.76541963033008	1.32923367047423e-11	2.54855514742248e-10
Mmp24	554.259265468064	-1.028977772	0.167413486883431	-6.146325433	7.92985049516321e-10	1.24419354269111e-08
BC029722	796.104221303927	-0.365245755	0.170608117510848	-2.14084629	0.0322864355931422	0.0920904422583975
Ppdpf	612.137406982551	1.04219367844207	0.274424748536524	3.79773939486133	0.000146021725826639	0.000940895637872678
Fbh1	629.105101230769	-0.39576272	0.172755645725301	-2.290881539	0.0219702659556794	0.0674366102728287
Eif6	1555.45100806717	0.782159046754884	0.186582675181633	4.1920239700362	2.76476775959858e-05	0.000212643167392655
Adal	47.4409668852811	0.564806239625265	0.451549914558469	1.25081684530389	0.211001307557327	0.369900616265303
Zscan29	162.591437782568	0.542749416395439	0.336008432993079	1.61528510329566	0.106248968116236	0.225963579768722
Ankrd16	284.754261927774	-0.30501983	0.229006363286067	-1.331927312	0.182884075198571	0.333827991109511
Gm13310	6.16948206275592	2.02560630806049	1.17799539505245	1.71953669476807	0.0855166919699062	0.192804248163022
Helz2	344.021002985911	0.586996119390259	0.179240558789463	3.27490676973256	0.00105696849363433	0.00539684344482549
Itga8	3.3409555495054	-0.253710907	1.8046869432784	-0.140584442	0.888198239760032	1
Gmeb2	154.342628307931	0.836823086741081	0.371853357713563	2.25041153826472	0.0244228332395945	0.0735968476688676
Gm7645	3.1456003619214	-2.009456712	1.75404549895809	-1.14561265	0.251955460918668	1
Tubgcp4	525.11602686501	-0.042287192	0.185166278281989	-0.228374154	0.819355380842502	0.892755967042977
Mindy3	442.428199557745	0.110720654774951	0.206920381570774	0.535088201241698	0.592588868280212	0.74068333407989
Gm37289	43.6715195059914	-1.519372028	0.694312655782989	-2.188311008	0.0286469555625067	0.083467174145911
Gm37255	49.4145352196251	0.854951797047118	0.777099315315653	1.10018343884377	0.271252204853486	0.440840441344967
Gm38014	4.70777991893591	0.412404486252187	1.70498912294984	0.241881007157792	0.808872367309945	1
Gm13321	4.31485101173159	-0.498949125	1.39538299414467	-0.357571453	0.720664044770887	1
Pter	183.86406864637	1.05334075654482	0.367776800954253	2.86407612935827	0.00418227481622067	0.0172359161926752
Gm37811	2.43649229604569	1.37432841318191	2.25768108573835	0.608734520505782	0.542700421753473	1
Trp53bp1	543.870712647416	-0.108048072	0.199795517855403	-0.540793272	0.588650080663965	0.737644174292255
Rsu1	1004.42691486006	0.608518972109908	0.170727980837847	3.5642603463334	0.000364883655819893	0.00212037946659782
Gm37780	43.191720024196	1.40396081366494	1.10671801759387	1.26858042549747	0.204590749411129	0.362135435734958
Gm13270	33.5982474041586	1.18634308131198	0.710664719982274	1.66934286725472	0.0950494492945828	0.207536939733087
Map1a	280.765356530152	-0.390299663	0.224630907934577	-1.737515406	0.0822962371006045	0.187102415801887
Dync1i2	2810.9074321558	0.231570039139486	0.139588887397909	1.65894322575533	0.0971272332411014	0.211009977955266
Cubn	9.37095581016175	-1.076000996	1.13374354368898	-0.949069128	0.342585454911668	0.517963679257978
Trdmt1	69.3221452114831	0.282821644433615	0.460105078763743	0.61468924705967	0.538759962448487	0.696695714951995
Slc25a12	390.27742247189	0.0550078202414639	0.196185808927266	0.280386336515591	0.779181118690202	0.868175056379402
Hat1	2607.96404238075	0.0728917508605396	0.118352345371196	0.615887675330171	0.537968656351495	0.69625670476008
Gm13642	57.3142833327037	1.22729289132794	0.448335944668352	2.73744031885688	0.00619193540021031	0.0239240221044859
Vim	28495.6326439778	-0.18522031	0.0775462004114926	-2.388515602	0.0169165900123526	0.054697845913202
St8sia6	5.55701928138829	-1.187948706	1.26788929604438	-0.936949866	0.348784346737472	0.52404748184048
Metap1d	69.6542848815174	0.74112180455286	0.482791810232299	1.53507534478736	0.124765321704031	0.253823086267117
Dlx1as	25.3456273058755	-1.087404583	0.646687680910535	-1.681498836	0.0926660623242146	0.20406042356027
Hacd1	201.062079025438	0.838776197470357	0.428813167133099	1.95604114276185	0.050460307644477	0.129278360638211
Stamos	28.9235638767965	0.542174781591042	0.881977641235851	0.614726220078926	0.538735540938866	0.696695714951995
Stam	474.640562267138	0.0683703769790875	0.21660061902941	0.315651807854733	0.752266809531399	0.852206948848206
Tmem236	8.08952865519563	1.51503192220422	1.11069483992436	1.36403975938827	0.172555052526639	0.320306273190532
Gm13320	127.619954468839	-1.071793189	0.35976913767924	-2.979113762	0.00289083427742792	0.0126578204128867
Mrc1	13232.5087608518	-3.046202032	0.100988424085132	-30.16387333	7.05586323870231e-200	6.64238965291436e-196
Slc39a12	16.5001737760777	-1.02678716	0.818666764450264	-1.254218694	0.209762526990114	0.368579169383881
Itga6	69.1662685563143	0.0213135212462655	0.619028217496444	0.0344306134096188	0.972533771967144	0.984666910012766
Pdk1	147.055211255397	-0.307587987	0.43005937545464	-0.715222139	0.474471790934988	0.641625718575304
Ppip5k1	502.651933101165	-0.379562691	0.20719324181924	-1.831926019	0.0669624434923233	0.159874319816569
Cacnb2	17.2427648587416	0.468140169579325	0.786145437819785	0.595487993770742	0.551517322231941	0.707402966345322
Gm13268	2875.64184568978	-1.119385843	0.107869232264505	-10.37724863	3.14714537105231e-25	1.9238458781225e-23
Gm13311	18.7621985260717	-0.414010472	0.622666164645084	-0.664899581	0.506114723989421	0.66899241949402
Gm37437	2.29942231461132	1.21494298583168	2.2336120480518	0.543936440032808	0.58648521191805	1
Ckmt1	6.57544275687507	1.69350109442317	1.3561531476779	1.24875357722165	0.211755218058523	0.370783908386956
Strc	10.5223331948292	-1.992589448	1.27798986727239	-1.559159035	0.118958743864064	0.245183933166129
Catsper2	25.1201601554575	0.845116228478948	0.697769583568672	1.21116805372439	0.225831003638859	0.387525003920362
Rtel1	98.2521440035297	0.058486162178974	0.391794908261965	0.149277494285016	0.881334673241671	0.931762953312736
Madd	150.21556065823	-0.546231663	0.315579722580259	-1.730883273	0.0834725855229503	0.189238030129574
Nsun6	42.5326393064993	0.616102955028552	0.641882166216963	0.959838094053392	0.337136706696784	0.512813856332772
Pdia3	2045.69815644202	0.780452431451519	0.170353392606186	4.58137298888863	4.61933120275672e-06	4.11413282334453e-05
Gm36930	4.24462852228074	-0.658434469	1.5508385918184	-0.424566729	0.671152551054616	1
Arl5b	159.106427118091	0.553329378888742	0.488718696350935	1.13220423736646	0.257548579064003	0.425100784309375
Serinc4	260.499757839064	-0.188179665	0.40835281715724	-0.46082617	0.644923324272295	0.780559029894861
Gm38257	3.08104226989785	-0.33466722	2.07483755268982	-0.161298035	0.871858670852639	1
Gm13365	8.48253597453317	1.93343967825578	1.19803518615222	1.613842148	0.106561669747662	0.226449561852029
Malrd1	3.45342561276051	-1.421361434	1.440716436	-0.98656571	0.323855587103714	1
Serf2	19519.6905580939	0.342384172295675	0.0948429192572506	3.61001300863585	0.000306181649184336	0.0018208427324203
Gm22953	5619.27193532841	1.03631528323179	0.174208664257717	5.94870116045841	2.70278578382961e-09	3.9449230837603e-08
Arfrp1	475.113591004954	-0.751702667	0.220954708337439	-3.40206675	0.000668783010025385	0.00360384845814481
Hypk	530.823182418523	-1.357252471	0.173387877271162	-7.827839482	4.96325046716633e-15	1.34264482465241e-13
Mfap1b	417.299735111663	-0.557602526	0.162002097813457	-3.441946332	0.000577544819430566	0.00317119097703083
Gm14017	427.324213731666	-0.661125922	0.17068282879346	-3.873417884	0.000107319577654567	0.000717802134309127
Nr1h3	246.327163887189	-0.614659146	0.33846750464299	-1.816006374	0.0693693943726473	0.16439105818102
Mfap1a	173.636268598613	-0.241249587	0.231752987724468	-1.040977245	0.297886109019192	0.470394926701334
Plxdc2	936.746064863418	-0.389477038	0.147883896358513	-2.633667681	0.00844681158613001	0.0309831616099076
Zgpat	138.988094641417	-0.749629972	0.435061632079728	-1.723043165	0.0848807194082625	0.191714753481138
Slc2a4rg-ps	18.4461582969883	-0.993215781	0.972029134622486	-1.021796308	0.306877317310794	0.480329714051677
Wdr76	196.976858244103	0.304256375610157	0.439575698772097	0.692159226408698	0.488837341138821	0.653773935144319
Zbtb46	70.0711571602933	1.81023438099092	0.437708064176782	4.13571174292964	3.53856156113662e-05	0.000266176736208871
Nebl	17.5705217918097	-0.112722708	0.842041879551765	-0.133868292	0.893506724050428	0.939147245041113
Acp2	1133.48781506097	0.0946772707978199	0.185994799931128	0.50903181612001	0.610729923078751	0.75421900772181
A930004D18Rik	9.69828754897959	-0.288489334	0.957546974764923	-0.301279563	0.763201323878917	0.857935072302361
Skida1	5.84351222760858	0.351540657090698	1.41692518847125	0.248101071214623	0.804056206815808	0.883444783421312
Ddb2	366.776754820622	0.22215529052248	0.267542659125748	0.830354647922016	0.406338299147622	0.579366716876292
Map3k20	245.755483974027	0.311509512772575	0.204687440689149	1.52187897666693	0.128039407804696	0.25885600452559
Mllt10	490.44365324317	-0.150391594	0.162009980944863	-0.928285983	0.3532592430618	0.528919684164418
Gm56018	12.2675114674829	0.496524965665431	0.849119945559229	0.58475244665042	0.558714183359191	0.713184450460125
Cdca7	134.975008231402	0.494437947973109	0.406547397941439	1.2161877076983	0.223913425225958	0.385216508512944
Dnajc1	402.310096443051	0.226011996902929	0.17116020230722	1.3204704940536	0.186677980990937	0.338805959716345
Gm13349	5.32161574811136	-0.679132267	1.91594723409892	-0.354462929	0.72299198157621	1
Gm13352	2.35393835473054	-0.038030236	1.65174549926992	-0.023024271	0.98163091269291	1
Commd3	3028.12268062146	-0.268438716	0.115287384602876	-2.328430966	0.0198892309610626	0.0623085591572191
Tpd52l2	1260.73528563192	-0.297245248	0.150353705103541	-1.976973217	0.0480446576749222	0.124519643827572
Sp3	1054.83148953766	-0.335898112	0.162071024756105	-2.072536486	0.0382154372797646	0.104490306869505
Hspe1-ps5	18.5221656734066	0.336472051004135	0.718778446833209	0.468116500274267	0.639701280171586	0.776786880040553
Rbm39	2962.25065132145	0.0432665039046651	0.118021272847174	0.366599197423427	0.713918006963556	0.827229259345796
Sp3os	58.9466663737015	-0.241339348	0.555809668388857	-0.434212216	0.66413434311576	0.794177288801748
Phf20	453.413793689106	0.112947202644543	0.196828043881396	0.573836941206421	0.566078148089286	0.718928794079263
Scand1	693.67897137096	-0.189574473	0.133935447659707	-1.415416727	0.156946348069009	0.299360332432713
Pacsin3	65.6012860127878	-1.278260562	0.35028662211032	-3.649184643	0.000263073971340232	0.00159214295480356
Bmi1	456.770961248488	0.0349129597954416	0.343933083383982	0.101510908610275	0.919144898472112	0.955374856378101
Dnajc5	1664.22476458766	-0.300174647	0.122896544193926	-2.442498684	0.0145859827922906	0.0483579651370395
Gm13333	1.94257636326982	0.730215033854516	1.9913784287032	0.36668823129215	0.713851586068921	1
Frmd5	2.67177605391494	0.247382957034307	1.57011774138322	0.157556946535978	0.874805931410577	1
Ola1	634.153841802807	0.457671572121903	0.160776809345999	2.84662678643517	0.00441851303328301	0.0180420219888641
Cnbd2	138.893533519333	0.711444572195716	0.291801581448179	2.43811074862889	0.0147642499251681	0.048794329926464
Gm14251	2103.11485021169	-2.532734212	0.12601506853906	-20.09866154	7.58107888664764e-90	1.01954680912716e-86
Gm13665	2.24531924358042	1.18069417660391	1.71769364498877	0.687371802328366	0.491848462066971	1
Gm13666	4.48818459877977	-2.294528533	1.34348182736931	-1.707896963	0.0876554627316262	1
Gm14252	4.67022803045986	-0.182147049	1.56353997708912	-0.116496573	0.907259002245847	1
Gm14253	44.3456741204981	1.18622566004426	0.465595915909093	2.54775787224876	0.0108417690959726	0.0380624330671216
Pip4k2a	809.377631683691	-0.399720135	0.196936667256709	-2.029688736	0.0423881885576335	0.11302783942143
Sp9	14.2662799198321	3.14487881323157	1.27053720806137	2.47523550926159	0.0133148342597381	0.0449751882745514
Norad	2807.60580270732	-0.704791137	0.113236166908031	-6.224081549	4.84385100884526e-10	7.78157225209373e-09
Gm14173	2195.96950172485	-2.384365686	0.129171123190242	-18.45896844	4.41696950095986e-76	3.19856545246432e-73
Cir1	456.270607448192	0.0114535973621794	0.305166901952111	0.037532239862555	0.97006063455576	0.983483063223173
Sptan1	674.328595658412	0.291361705086334	0.189153118277831	1.5403484105315	0.123475449370198	0.251792024341176
Arfgap2	288.135459902305	0.588302361767176	0.209090453736794	2.81362611852065	0.00489861662386591	0.0197159371086249
Scrn3	219.756604690428	-0.744220184	0.358616342362316	-2.075254517	0.0379629524287012	0.10396603175674
Armc3	35.5326939201608	-1.160750038	0.718337531651828	-1.615883881	0.106119421384445	0.225739065170753
Uckl1	457.152845881686	-0.304042437	0.190707357779974	-1.594287923	0.110871561517528	0.23308282271684
Uckl1os	48.6585588018664	-0.057272869	0.602702810498425	-0.095026716	0.924293606490006	0.957712840404702
Msrb2	107.365500305065	0.0810062273970183	0.462375142117254	0.175195896185258	0.860925708833834	0.919375488963951
Dync2i2	93.1766512197374	1.04409982419809	0.358655691405773	2.91114807102509	0.00360103319713042	0.0152154966417351
Golm2	82.6396172998901	1.4781466760318	0.763938962208663	1.93490154207904	0.0530023789385782	0.134041838740484
Otud1	26.8375737435402	-0.814581459	0.859049354272463	-0.948235925	0.343009362148099	0.518396232984781
Cstpp1	599.924226997924	0.0994485262337173	0.228363436969925	0.435483576325814	0.663211457667529	0.793729044302328
Set	3535.70660065841	0.692968802225607	0.140173150267762	4.9436628976511	7.66682301013364e-07	7.81119824863616e-06
Zfp512b	57.7701349997476	0.221606578931638	0.754150102020164	0.29384943174842	0.76887296055572	0.861481796080879
Lrp4	71.1120079950136	-0.51690315	0.42167973107992	-1.225819293	0.220266685434411	0.380789748724551
Gm13770	10.3020602773213	3.76226778706488	1.20053697726215	3.13382083044607	0.00172546177134414	0.0081872465299565
Pkn3	293.772801062837	-0.761625709	0.237633491959499	-3.205043627	0.0013504201054802	0.00665768780989295
Prpf6	252.666975746392	-0.230032925	0.214168422037362	-1.074074893	0.282789116353836	0.453492075818018
Zdhhc12	371.505450380416	-0.178684415	0.213480925080703	-0.837004127	0.402590248194003	0.575766744625651
Samd10	194.217701101017	-0.222473039	0.358135973823918	-0.621197131	0.534469927134839	0.69365471219318
Gpr155	209.161548699135	0.208821613060463	0.336131898441667	0.621249021674457	0.534435789663688	0.69365471219318
Ctdspl2	238.707950726305	-0.587327372	0.260527739147242	-2.254375577	0.0241725503932763	0.0729945114361839
Eif3j1	1218.20020825313	-0.111798914	0.165035337937864	-0.677424091	0.498136917239028	0.662468040275033
Zer1	91.8945121716485	-0.034306358	0.561280201863586	-0.061121626	0.951262346516536	0.972577158316514
Tcea2	59.4510982375538	-1.907295661	0.869939335223606	-2.192446741	0.0283472647261207	0.0827083488453083
Spg11	442.527777300401	-0.558432886	0.268460840940401	-2.080127902	0.0375138029512095	0.103153783962848
Wipf1	1533.43269756782	-0.236826784	0.13883193924926	-1.705852305	0.0880355818253139	0.19673993289104
Tbc1d13	589.863759283291	-1.096749809	0.176780642244446	-6.204015299	5.50404316546328e-10	8.78221395926632e-09
Endog	227.627663403949	-0.307398626	0.553672745103809	-0.555199129	0.578758464852625	0.728936007508544
Patl2	7.17821568103903	-2.979719855	1.20791009737345	-2.466839098	0.0136311594140655	0.0458626643045077
Chrna1	198.8081507	2.61065431472401	0.353178573241293	7.39188193316698	1.4476504663468e-13	3.38168275190788e-12
Chrna1os	8.84017079454418	0.536284866297569	1.3237226725587	0.405133852743455	0.68537912388395	0.808389284250267
Epb41l1	227.828092796424	-0.875586507	0.264950143294571	-3.304721772	0.000950707270766967	0.00491891082550163
Chn1os3	5.99333777618428	0.27411027262137	1.53781558603454	0.178246517404729	0.858529379008014	0.918222628264194
B2m	46560.9700464172	0.746453054447372	0.08660451524751	8.61910088999469	6.74818786835292e-18	2.3793048911114e-16
Trim69	6.06737457109145	-0.853197835	1.88775662054588	-0.451963895	0.651294992701339	0.784755031523154
Aar2	290.909816851644	0.258470859523108	0.266634189880025	0.969383782475195	0.332353740818755	0.508000993029349
Gm14168	4.43020494751522	-1.080974943	1.58975291282406	-0.679964122	0.496527178825422	1
Gm14169	5.3776854945186	-2.033564858	1.23583084829964	-1.645504205	0.0998658761213461	1
Rps12-ps10	393.646794867926	-0.952736078	0.16700805447136	-5.704731316	1.16526750574436e-08	1.58409072910865e-07
Sord	820.17581842479	-0.731269076	0.139146794925611	-5.255378512	1.47720339846163e-07	1.72535890733472e-06
Rgs19	949.346055448894	0.432012876947783	0.12793102914774	3.37692020322043	0.000733023123342955	0.0039108414186175
Duox2	10.5752610603952	-2.132983078	1.09779191266065	-1.942975762	0.0520190869183836	0.132228297277891
Spout1	350.402685553586	-0.125795888	0.342695381286868	-0.367077862	0.71356093994583	0.82701910602032
Duoxa1	2.40388874696532	-0.519353599	1.87843706712395	-0.276481767	0.782178062275897	1
Duox1	5.20374414743919	-2.505228874	1.29443649661521	-1.935381829	0.0529434574960615	1
Etl4	24.3149695997934	-1.414505165	0.638734807609331	-2.214542166	0.026791505401441	0.0792008892602184
Shf	10.5036557328777	-0.384862226	1.07650106508204	-0.357512164	0.720708421247649	0.831668187990361
[truncated: 20,338 more rows]
